# Supplementary material for: Preventing rheumatoid arthritis: Preferences for and predicted uptake of preventive treatments among high risk individuals
Source: PLoS One. 2019 Apr 25;14(4):e0216075. doi: 10.1371/journal.pone.0216075 (PMC6483264; doi:10.1371/journal.pone.0216075)
Supplement: S2 File — (XLSX) [file pone.0216075.s003.xlsx]

## Sheet: DataFile
anon_id	sex	age_3	income	edcat	public_hlth	ind_private	emp_private	no_hlthins	other_hlthins	european_anc	sasian_anc	aboriginal_anc	african_anc	seasian_anc	mideast_anc	easian_anc	hispanic_anc	notsay_anc	other_anc	treatment_no	pair_no	y	yopt	driskra2	driskra3	dwaytake2	dwaytake3	dsideeff2	dsideeff3	dcertainty2	dcertainty3	dhcpop2	dhcpop3
1	Female	1	$15,000 to $30,000	Some post-secondary	Yes	No	No	No	No	Yes	No	No	No	No	No	No	No	No	No	1	1	1	0	1	0	0	1	0	1	0	0	0	1
1	Female	1	$15,000 to $30,000	Some post-secondary	Yes	No	No	No	No	Yes	No	No	No	No	No	No	No	No	No	2	1	0	0	0	0	1	0	0	0	1	0	1	0
1	Female	1	$15,000 to $30,000	Some post-secondary	Yes	No	No	No	No	Yes	No	No	No	No	No	No	No	No	No	3	1		1	0	0	0	0	0	0	0	0	0	0
1	Female	1	$15,000 to $30,000	Some post-secondary	Yes	No	No	No	No	Yes	No	No	No	No	No	No	No	No	No	1	2	1	0	0	0	1	0	0	1	1	0	0	0
1	Female	1	$15,000 to $30,000	Some post-secondary	Yes	No	No	No	No	Yes	No	No	No	No	No	No	No	No	No	2	2	0	0	0	1	0	0	0	0	0	1	0	1
1	Female	1	$15,000 to $30,000	Some post-secondary	Yes	No	No	No	No	Yes	No	No	No	No	No	No	No	No	No	3	2		1	0	0	0	0	0	0	0	0	0	0
1	Female	1	$15,000 to $30,000	Some post-secondary	Yes	No	No	No	No	Yes	No	No	No	No	No	No	No	No	No	1	3	1	0	0	1	0	1	0	1	0	1	1	0
1	Female	1	$15,000 to $30,000	Some post-secondary	Yes	No	No	No	No	Yes	No	No	No	No	No	No	No	No	No	2	3	0	0	1	0	0	0	1	0	1	0	0	1
1	Female	1	$15,000 to $30,000	Some post-secondary	Yes	No	No	No	No	Yes	No	No	No	No	No	No	No	No	No	3	3		1	0	0	0	0	0	0	0	0	0	0
1	Female	1	$15,000 to $30,000	Some post-secondary	Yes	No	No	No	No	Yes	No	No	No	No	No	No	No	No	No	1	4	0	0	0	1	0	0	0	1	0	0	0	1
1	Female	1	$15,000 to $30,000	Some post-secondary	Yes	No	No	No	No	Yes	No	No	No	No	No	No	No	No	No	2	4	1	0	0	0	0	1	0	0	0	1	0	0
1	Female	1	$15,000 to $30,000	Some post-secondary	Yes	No	No	No	No	Yes	No	No	No	No	No	No	No	No	No	3	4		1	0	0	0	0	0	0	0	0	0	0
1	Female	1	$15,000 to $30,000	Some post-secondary	Yes	No	No	No	No	Yes	No	No	No	No	No	No	No	No	No	1	5	1	0	0	0	1	0	0	1	1	0	0	1
1	Female	1	$15,000 to $30,000	Some post-secondary	Yes	No	No	No	No	Yes	No	No	No	No	No	No	No	No	No	2	5	0	0	1	0	0	1	1	0	0	0	0	0
1	Female	1	$15,000 to $30,000	Some post-secondary	Yes	No	No	No	No	Yes	No	No	No	No	No	No	No	No	No	3	5		1	0	0	0	0	0	0	0	0	0	0
1	Female	1	$15,000 to $30,000	Some post-secondary	Yes	No	No	No	No	Yes	No	No	No	No	No	No	No	No	No	1	6	1	0	1	0	1	0	0	0	0	0	0	1
1	Female	1	$15,000 to $30,000	Some post-secondary	Yes	No	No	No	No	Yes	No	No	No	No	No	No	No	No	No	2	6	0	0	0	1	0	1	1	0	1	0	1	0
1	Female	1	$15,000 to $30,000	Some post-secondary	Yes	No	No	No	No	Yes	No	No	No	No	No	No	No	No	No	3	6		1	0	0	0	0	0	0	0	0	0	0
1	Female	1	$15,000 to $30,000	Some post-secondary	Yes	No	No	No	No	Yes	No	No	No	No	No	No	No	No	No	1	7	0	0	0	1	0	0	1	0	0	0	1	0
1	Female	1	$15,000 to $30,000	Some post-secondary	Yes	No	No	No	No	Yes	No	No	No	No	No	No	No	No	No	2	7	1	0	1	0	0	1	0	0	0	1	0	1
1	Female	1	$15,000 to $30,000	Some post-secondary	Yes	No	No	No	No	Yes	No	No	No	No	No	No	No	No	No	3	7		1	0	0	0	0	0	0	0	0	0	0
1	Female	1	$15,000 to $30,000	Some post-secondary	Yes	No	No	No	No	Yes	No	No	No	No	No	No	No	No	No	1	8	0	0	0	0	1	0	1	0	0	1	0	0
1	Female	1	$15,000 to $30,000	Some post-secondary	Yes	No	No	No	No	Yes	No	No	No	No	No	No	No	No	No	2	8	1	0	0	1	0	0	0	1	0	0	1	0
1	Female	1	$15,000 to $30,000	Some post-secondary	Yes	No	No	No	No	Yes	No	No	No	No	No	No	No	No	No	3	8		1	0	0	0	0	0	0	0	0	0	0
1	Female	1	$15,000 to $30,000	Some post-secondary	Yes	No	No	No	No	Yes	No	No	No	No	No	No	No	No	No	1	9	0	0	1	0	0	0	1	0	1	0	0	0
1	Female	1	$15,000 to $30,000	Some post-secondary	Yes	No	No	No	No	Yes	No	No	No	No	No	No	No	No	No	2	9	1	0	0	0	1	0	0	0	0	1	1	0
1	Female	1	$15,000 to $30,000	Some post-secondary	Yes	No	No	No	No	Yes	No	No	No	No	No	No	No	No	No	3	9		1	0	0	0	0	0	0	0	0	0	0
2	Female	2	$30,000 to $50,000	Some post-secondary	Yes	No	No	No	No	Yes	No	No	No	No	No	No	No	No	No	1	1	1	1	0	1	0	1	0	1	1	0	0	0
2	Female	2	$30,000 to $50,000	Some post-secondary	Yes	No	No	No	No	Yes	No	No	No	No	No	No	No	No	No	2	1	0	0	0	0	0	0	0	0	0	0	0	1
2	Female	2	$30,000 to $50,000	Some post-secondary	Yes	No	No	No	No	Yes	No	No	No	No	No	No	No	No	No	3	1		0	0	0	0	0	0	0	0	0	0	0
2	Female	2	$30,000 to $50,000	Some post-secondary	Yes	No	No	No	No	Yes	No	No	No	No	No	No	No	No	No	1	2	0	0	1	0	1	0	0	1	0	1	0	1
2	Female	2	$30,000 to $50,000	Some post-secondary	Yes	No	No	No	No	Yes	No	No	No	No	No	No	No	No	No	2	2	1	1	0	1	0	1	1	0	1	0	1	0
2	Female	2	$30,000 to $50,000	Some post-secondary	Yes	No	No	No	No	Yes	No	No	No	No	No	No	No	No	No	3	2		0	0	0	0	0	0	0	0	0	0	0
2	Female	2	$30,000 to $50,000	Some post-secondary	Yes	No	No	No	No	Yes	No	No	No	No	No	No	No	No	No	1	3	0	0	0	0	0	0	0	1	0	0	0	0
2	Female	2	$30,000 to $50,000	Some post-secondary	Yes	No	No	No	No	Yes	No	No	No	No	No	No	No	No	No	2	3	1	1	0	1	1	0	0	0	0	1	1	0
2	Female	2	$30,000 to $50,000	Some post-secondary	Yes	No	No	No	No	Yes	No	No	No	No	No	No	No	No	No	3	3		0	0	0	0	0	0	0	0	0	0	0
2	Female	2	$30,000 to $50,000	Some post-secondary	Yes	No	No	No	No	Yes	No	No	No	No	No	No	No	No	No	1	4	0	0	0	1	0	0	0	0	1	0	0	0
2	Female	2	$30,000 to $50,000	Some post-secondary	Yes	No	No	No	No	Yes	No	No	No	No	No	No	No	No	No	2	4	1	1	0	0	0	1	0	1	0	0	1	0
2	Female	2	$30,000 to $50,000	Some post-secondary	Yes	No	No	No	No	Yes	No	No	No	No	No	No	No	No	No	3	4		0	0	0	0	0	0	0	0	0	0	0
2	Female	2	$30,000 to $50,000	Some post-secondary	Yes	No	No	No	No	Yes	No	No	No	No	No	No	No	No	No	1	5	1	1	0	0	1	0	1	0	0	0	0	0
2	Female	2	$30,000 to $50,000	Some post-secondary	Yes	No	No	No	No	Yes	No	No	No	No	No	No	No	No	No	2	5	0	0	1	0	0	0	0	1	0	1	1	0
2	Female	2	$30,000 to $50,000	Some post-secondary	Yes	No	No	No	No	Yes	No	No	No	No	No	No	No	No	No	3	5		0	0	0	0	0	0	0	0	0	0	0
2	Female	2	$30,000 to $50,000	Some post-secondary	Yes	No	No	No	No	Yes	No	No	No	No	No	No	No	No	No	1	6	0	0	0	0	0	0	0	1	0	0	1	0
2	Female	2	$30,000 to $50,000	Some post-secondary	Yes	No	No	No	No	Yes	No	No	No	No	No	No	No	No	No	2	6	1	1	1	0	0	1	1	0	1	0	0	1
2	Female	2	$30,000 to $50,000	Some post-secondary	Yes	No	No	No	No	Yes	No	No	No	No	No	No	No	No	No	3	6		0	0	0	0	0	0	0	0	0	0	0
2	Female	2	$30,000 to $50,000	Some post-secondary	Yes	No	No	No	No	Yes	No	No	No	No	No	No	No	No	No	1	7	0	0	0	1	1	0	1	0	0	0	0	1
2	Female	2	$30,000 to $50,000	Some post-secondary	Yes	No	No	No	No	Yes	No	No	No	No	No	No	No	No	No	2	7	1	1	1	0	0	1	0	0	0	1	0	0
2	Female	2	$30,000 to $50,000	Some post-secondary	Yes	No	No	No	No	Yes	No	No	No	No	No	No	No	No	No	3	7		0	0	0	0	0	0	0	0	0	0	0
2	Female	2	$30,000 to $50,000	Some post-secondary	Yes	No	No	No	No	Yes	No	No	No	No	No	No	No	No	No	1	8	1	1	1	0	1	0	0	0	1	0	0	1
2	Female	2	$30,000 to $50,000	Some post-secondary	Yes	No	No	No	No	Yes	No	No	No	No	No	No	No	No	No	2	8	0	0	0	0	0	0	1	0	0	1	0	0
2	Female	2	$30,000 to $50,000	Some post-secondary	Yes	No	No	No	No	Yes	No	No	No	No	No	No	No	No	No	3	8		0	0	0	0	0	0	0	0	0	0	0
2	Female	2	$30,000 to $50,000	Some post-secondary	Yes	No	No	No	No	Yes	No	No	No	No	No	No	No	No	No	1	9	1	0	0	0	0	1	0	0	1	0	1	0
2	Female	2	$30,000 to $50,000	Some post-secondary	Yes	No	No	No	No	Yes	No	No	No	No	No	No	No	No	No	2	9	0	0	0	1	1	0	1	0	0	1	0	1
2	Female	2	$30,000 to $50,000	Some post-secondary	Yes	No	No	No	No	Yes	No	No	No	No	No	No	No	No	No	3	9		1	0	0	0	0	0	0	0	0	0	0
3	Male	1	$30,000 to $50,000	Up to high schoool	No	No	Yes	No	No	Yes	No	No	No	No	No	No	No	No	No	1	1	1	1	0	1	0	1	0	0	1	0	0	1
3	Male	1	$30,000 to $50,000	Up to high schoool	No	No	Yes	No	No	Yes	No	No	No	No	No	No	No	No	No	2	1	0	0	1	0	1	0	1	0	0	1	1	0
3	Male	1	$30,000 to $50,000	Up to high schoool	No	No	Yes	No	No	Yes	No	No	No	No	No	No	No	No	No	3	1		0	0	0	0	0	0	0	0	0	0	0
3	Male	1	$30,000 to $50,000	Up to high schoool	No	No	Yes	No	No	Yes	No	No	No	No	No	No	No	No	No	1	2	0	0	1	0	1	0	0	1	0	0	0	0
3	Male	1	$30,000 to $50,000	Up to high schoool	No	No	Yes	No	No	Yes	No	No	No	No	No	No	No	No	No	2	2	1	1	0	0	0	1	1	0	0	1	0	1
3	Male	1	$30,000 to $50,000	Up to high schoool	No	No	Yes	No	No	Yes	No	No	No	No	No	No	No	No	No	3	2		0	0	0	0	0	0	0	0	0	0	0
3	Male	1	$30,000 to $50,000	Up to high schoool	No	No	Yes	No	No	Yes	No	No	No	No	No	No	No	No	No	1	3	1	1	0	0	1	0	0	1	0	0	1	0
3	Male	1	$30,000 to $50,000	Up to high schoool	No	No	Yes	No	No	Yes	No	No	No	No	No	No	No	No	No	2	3	0	0	1	0	0	0	1	0	1	0	0	0
3	Male	1	$30,000 to $50,000	Up to high schoool	No	No	Yes	No	No	Yes	No	No	No	No	No	No	No	No	No	3	3		0	0	0	0	0	0	0	0	0	0	0
3	Male	1	$30,000 to $50,000	Up to high schoool	No	No	Yes	No	No	Yes	No	No	No	No	No	No	No	No	No	1	4	0	0	0	0	0	0	0	1	1	0	0	1
3	Male	1	$30,000 to $50,000	Up to high schoool	No	No	Yes	No	No	Yes	No	No	No	No	No	No	No	No	No	2	4	1	1	0	1	0	1	0	0	0	0	1	0
3	Male	1	$30,000 to $50,000	Up to high schoool	No	No	Yes	No	No	Yes	No	No	No	No	No	No	No	No	No	3	4		0	0	0	0	0	0	0	0	0	0	0
3	Male	1	$30,000 to $50,000	Up to high schoool	No	No	Yes	No	No	Yes	No	No	No	No	No	No	No	No	No	1	5	1	1	0	1	1	0	0	1	0	1	1	0
3	Male	1	$30,000 to $50,000	Up to high schoool	No	No	Yes	No	No	Yes	No	No	No	No	No	No	No	No	No	2	5	0	0	1	0	0	0	0	0	0	0	0	1
3	Male	1	$30,000 to $50,000	Up to high schoool	No	No	Yes	No	No	Yes	No	No	No	No	No	No	No	No	No	3	5		0	0	0	0	0	0	0	0	0	0	0
3	Male	1	$30,000 to $50,000	Up to high schoool	No	No	Yes	No	No	Yes	No	No	No	No	No	No	No	No	No	1	6	1	1	0	0	1	0	1	0	1	0	0	1
3	Male	1	$30,000 to $50,000	Up to high schoool	No	No	Yes	No	No	Yes	No	No	No	No	No	No	No	No	No	2	6	0	0	0	1	0	0	0	0	0	1	0	0
3	Male	1	$30,000 to $50,000	Up to high schoool	No	No	Yes	No	No	Yes	No	No	No	No	No	No	No	No	No	3	6		0	0	0	0	0	0	0	0	0	0	0
3	Male	1	$30,000 to $50,000	Up to high schoool	No	No	Yes	No	No	Yes	No	No	No	No	No	No	No	No	No	1	7	1	1	0	1	0	1	0	0	0	0	0	1
3	Male	1	$30,000 to $50,000	Up to high schoool	No	No	Yes	No	No	Yes	No	No	No	No	No	No	No	No	No	2	7	0	0	1	0	1	0	0	1	0	1	0	0
3	Male	1	$30,000 to $50,000	Up to high schoool	No	No	Yes	No	No	Yes	No	No	No	No	No	No	No	No	No	3	7		0	0	0	0	0	0	0	0	0	0	0
3	Male	1	$30,000 to $50,000	Up to high schoool	No	No	Yes	No	No	Yes	No	No	No	No	No	No	No	No	No	1	8	1	1	1	0	0	1	0	1	0	0	0	0
3	Male	1	$30,000 to $50,000	Up to high schoool	No	No	Yes	No	No	Yes	No	No	No	No	No	No	No	No	No	2	8	0	0	0	0	0	0	1	0	1	0	1	0
3	Male	1	$30,000 to $50,000	Up to high schoool	No	No	Yes	No	No	Yes	No	No	No	No	No	No	No	No	No	3	8		0	0	0	0	0	0	0	0	0	0	0
3	Male	1	$30,000 to $50,000	Up to high schoool	No	No	Yes	No	No	Yes	No	No	No	No	No	No	No	No	No	1	9	0	0	0	1	0	0	1	0	0	1	0	0
3	Male	1	$30,000 to $50,000	Up to high schoool	No	No	Yes	No	No	Yes	No	No	No	No	No	No	No	No	No	2	9	1	1	1	0	0	1	0	0	1	0	1	0
3	Male	1	$30,000 to $50,000	Up to high schoool	No	No	Yes	No	No	Yes	No	No	No	No	No	No	No	No	No	3	9		0	0	0	0	0	0	0	0	0	0	0
4	Male	1	$80,000 to $150,000	Undergrad or postgrad level	No	No	Yes	No	No	Yes	No	No	No	No	No	No	No	No	No	1	1	1	1	1	0	0	1	0	1	0	0	0	1
4	Male	1	$80,000 to $150,000	Undergrad or postgrad level	No	No	Yes	No	No	Yes	No	No	No	No	No	No	No	No	No	2	1	0	0	0	0	1	0	0	0	1	0	1	0
4	Male	1	$80,000 to $150,000	Undergrad or postgrad level	No	No	Yes	No	No	Yes	No	No	No	No	No	No	No	No	No	3	1		0	0	0	0	0	0	0	0	0	0	0
4	Male	1	$80,000 to $150,000	Undergrad or postgrad level	No	No	Yes	No	No	Yes	No	No	No	No	No	No	No	No	No	1	2	1	1	0	0	1	0	0	1	1	0	0	0
4	Male	1	$80,000 to $150,000	Undergrad or postgrad level	No	No	Yes	No	No	Yes	No	No	No	No	No	No	No	No	No	2	2	0	0	0	1	0	0	0	0	0	1	0	1
4	Male	1	$80,000 to $150,000	Undergrad or postgrad level	No	No	Yes	No	No	Yes	No	No	No	No	No	No	No	No	No	3	2		0	0	0	0	0	0	0	0	0	0	0
4	Male	1	$80,000 to $150,000	Undergrad or postgrad level	No	No	Yes	No	No	Yes	No	No	No	No	No	No	No	No	No	1	3	1	1	0	1	0	1	0	1	0	1	1	0
4	Male	1	$80,000 to $150,000	Undergrad or postgrad level	No	No	Yes	No	No	Yes	No	No	No	No	No	No	No	No	No	2	3	0	0	1	0	0	0	1	0	1	0	0	1
4	Male	1	$80,000 to $150,000	Undergrad or postgrad level	No	No	Yes	No	No	Yes	No	No	No	No	No	No	No	No	No	3	3		0	0	0	0	0	0	0	0	0	0	0
4	Male	1	$80,000 to $150,000	Undergrad or postgrad level	No	No	Yes	No	No	Yes	No	No	No	No	No	No	No	No	No	1	4	1	1	0	1	0	0	0	1	0	0	0	1
4	Male	1	$80,000 to $150,000	Undergrad or postgrad level	No	No	Yes	No	No	Yes	No	No	No	No	No	No	No	No	No	2	4	0	0	0	0	0	1	0	0	0	1	0	0
4	Male	1	$80,000 to $150,000	Undergrad or postgrad level	No	No	Yes	No	No	Yes	No	No	No	No	No	No	No	No	No	3	4		0	0	0	0	0	0	0	0	0	0	0
4	Male	1	$80,000 to $150,000	Undergrad or postgrad level	No	No	Yes	No	No	Yes	No	No	No	No	No	No	No	No	No	1	5	1	1	0	0	1	0	0	1	1	0	0	1
4	Male	1	$80,000 to $150,000	Undergrad or postgrad level	No	No	Yes	No	No	Yes	No	No	No	No	No	No	No	No	No	2	5	0	0	1	0	0	1	1	0	0	0	0	0
4	Male	1	$80,000 to $150,000	Undergrad or postgrad level	No	No	Yes	No	No	Yes	No	No	No	No	No	No	No	No	No	3	5		0	0	0	0	0	0	0	0	0	0	0
4	Male	1	$80,000 to $150,000	Undergrad or postgrad level	No	No	Yes	No	No	Yes	No	No	No	No	No	No	No	No	No	1	6	0	0	1	0	1	0	0	0	0	0	0	1
4	Male	1	$80,000 to $150,000	Undergrad or postgrad level	No	No	Yes	No	No	Yes	No	No	No	No	No	No	No	No	No	2	6	1	1	0	1	0	1	1	0	1	0	1	0
4	Male	1	$80,000 to $150,000	Undergrad or postgrad level	No	No	Yes	No	No	Yes	No	No	No	No	No	No	No	No	No	3	6		0	0	0	0	0	0	0	0	0	0	0
4	Male	1	$80,000 to $150,000	Undergrad or postgrad level	No	No	Yes	No	No	Yes	No	No	No	No	No	No	No	No	No	1	7	1	1	0	1	0	0	1	0	0	0	1	0
4	Male	1	$80,000 to $150,000	Undergrad or postgrad level	No	No	Yes	No	No	Yes	No	No	No	No	No	No	No	No	No	2	7	0	0	1	0	0	1	0	0	0	1	0	1
4	Male	1	$80,000 to $150,000	Undergrad or postgrad level	No	No	Yes	No	No	Yes	No	No	No	No	No	No	No	No	No	3	7		0	0	0	0	0	0	0	0	0	0	0
4	Male	1	$80,000 to $150,000	Undergrad or postgrad level	No	No	Yes	No	No	Yes	No	No	No	No	No	No	No	No	No	1	8	0	0	0	0	1	0	1	0	0	1	0	0
4	Male	1	$80,000 to $150,000	Undergrad or postgrad level	No	No	Yes	No	No	Yes	No	No	No	No	No	No	No	No	No	2	8	1	1	0	1	0	0	0	1	0	0	1	0
4	Male	1	$80,000 to $150,000	Undergrad or postgrad level	No	No	Yes	No	No	Yes	No	No	No	No	No	No	No	No	No	3	8		0	0	0	0	0	0	0	0	0	0	0
4	Male	1	$80,000 to $150,000	Undergrad or postgrad level	No	No	Yes	No	No	Yes	No	No	No	No	No	No	No	No	No	1	9	1	1	1	0	0	0	1	0	1	0	0	0
4	Male	1	$80,000 to $150,000	Undergrad or postgrad level	No	No	Yes	No	No	Yes	No	No	No	No	No	No	No	No	No	2	9	0	0	0	0	1	0	0	0	0	1	1	0
4	Male	1	$80,000 to $150,000	Undergrad or postgrad level	No	No	Yes	No	No	Yes	No	No	No	No	No	No	No	No	No	3	9		0	0	0	0	0	0	0	0	0	0	0
5	Male	1	$50,000 to $80,000	Undergrad or postgrad level	No	No	Yes	No	No	Yes	No	No	No	No	No	No	No	No	No	1	1	0	0	0	0	0	0	0	0	0	0	0	0
5	Male	1	$50,000 to $80,000	Undergrad or postgrad level	No	No	Yes	No	No	Yes	No	No	No	No	No	No	No	No	No	2	1	1	1	0	1	0	1	0	1	1	0	0	1
5	Male	1	$50,000 to $80,000	Undergrad or postgrad level	No	No	Yes	No	No	Yes	No	No	No	No	No	No	No	No	No	3	1		0	0	0	0	0	0	0	0	0	0	0
5	Male	1	$50,000 to $80,000	Undergrad or postgrad level	No	No	Yes	No	No	Yes	No	No	No	No	No	No	No	No	No	1	2	0	0	0	1	1	0	0	0	1	0	0	0
5	Male	1	$50,000 to $80,000	Undergrad or postgrad level	No	No	Yes	No	No	Yes	No	No	No	No	No	No	No	No	No	2	2	1	0	1	0	0	1	1	0	0	1	1	0
5	Male	1	$50,000 to $80,000	Undergrad or postgrad level	No	No	Yes	No	No	Yes	No	No	No	No	No	No	No	No	No	3	2		1	0	0	0	0	0	0	0	0	0	0
5	Male	1	$50,000 to $80,000	Undergrad or postgrad level	No	No	Yes	No	No	Yes	No	No	No	No	No	No	No	No	No	1	3	1	1	1	0	0	1	1	0	0	0	1	0
5	Male	1	$50,000 to $80,000	Undergrad or postgrad level	No	No	Yes	No	No	Yes	No	No	No	No	No	No	No	No	No	2	3	0	0	0	1	1	0	0	0	0	1	0	0
5	Male	1	$50,000 to $80,000	Undergrad or postgrad level	No	No	Yes	No	No	Yes	No	No	No	No	No	No	No	No	No	3	3		0	0	0	0	0	0	0	0	0	0	0
5	Male	1	$50,000 to $80,000	Undergrad or postgrad level	No	No	Yes	No	No	Yes	No	No	No	No	No	No	No	No	No	1	4	1	1	0	1	0	0	0	1	0	1	0	1
5	Male	1	$50,000 to $80,000	Undergrad or postgrad level	No	No	Yes	No	No	Yes	No	No	No	No	No	No	No	No	No	2	4	0	0	1	0	1	0	1	0	0	0	0	0
5	Male	1	$50,000 to $80,000	Undergrad or postgrad level	No	No	Yes	No	No	Yes	No	No	No	No	No	No	No	No	No	3	4		0	0	0	0	0	0	0	0	0	0	0
5	Male	1	$50,000 to $80,000	Undergrad or postgrad level	No	No	Yes	No	No	Yes	No	No	No	No	No	No	No	No	No	1	5	1	1	0	1	1	0	1	0	0	0	0	1
5	Male	1	$50,000 to $80,000	Undergrad or postgrad level	No	No	Yes	No	No	Yes	No	No	No	No	No	No	No	No	No	2	5	0	0	0	0	0	0	0	0	1	0	1	0
5	Male	1	$50,000 to $80,000	Undergrad or postgrad level	No	No	Yes	No	No	Yes	No	No	No	No	No	No	No	No	No	3	5		0	0	0	0	0	0	0	0	0	0	0
5	Male	1	$50,000 to $80,000	Undergrad or postgrad level	No	No	Yes	No	No	Yes	No	No	No	No	No	No	No	No	No	1	6	0	0	0	0	0	1	0	1	1	0	0	0
5	Male	1	$50,000 to $80,000	Undergrad or postgrad level	No	No	Yes	No	No	Yes	No	No	No	No	No	No	No	No	No	2	6	1	0	1	0	0	0	0	0	0	1	1	0
5	Male	1	$50,000 to $80,000	Undergrad or postgrad level	No	No	Yes	No	No	Yes	No	No	No	No	No	No	No	No	No	3	6		1	0	0	0	0	0	0	0	0	0	0
5	Male	1	$50,000 to $80,000	Undergrad or postgrad level	No	No	Yes	No	No	Yes	No	No	No	No	No	No	No	No	No	1	7	0	0	1	0	0	0	0	1	1	0	1	0
5	Male	1	$50,000 to $80,000	Undergrad or postgrad level	No	No	Yes	No	No	Yes	No	No	No	No	No	No	No	No	No	2	7	1	1	0	0	0	1	1	0	0	1	0	1
5	Male	1	$50,000 to $80,000	Undergrad or postgrad level	No	No	Yes	No	No	Yes	No	No	No	No	No	No	No	No	No	3	7		0	0	0	0	0	0	0	0	0	0	0
5	Male	1	$50,000 to $80,000	Undergrad or postgrad level	No	No	Yes	No	No	Yes	No	No	No	No	No	No	No	No	No	1	8	1	0	1	0	1	0	1	0	1	0	1	0
5	Male	1	$50,000 to $80,000	Undergrad or postgrad level	No	No	Yes	No	No	Yes	No	No	No	No	No	No	No	No	No	2	8	0	0	0	0	0	1	0	1	0	0	0	0
5	Male	1	$50,000 to $80,000	Undergrad or postgrad level	No	No	Yes	No	No	Yes	No	No	No	No	No	No	No	No	No	3	8		1	0	0	0	0	0	0	0	0	0	0
5	Male	1	$50,000 to $80,000	Undergrad or postgrad level	No	No	Yes	No	No	Yes	No	No	No	No	No	No	No	No	No	1	9	1	1	0	0	0	0	0	1	0	1	0	1
5	Male	1	$50,000 to $80,000	Undergrad or postgrad level	No	No	Yes	No	No	Yes	No	No	No	No	No	No	No	No	No	2	9	0	0	0	1	1	0	0	0	0	0	0	0
5	Male	1	$50,000 to $80,000	Undergrad or postgrad level	No	No	Yes	No	No	Yes	No	No	No	No	No	No	No	No	No	3	9		0	0	0	0	0	0	0	0	0	0	0
6	Male	2	$30,000 to $50,000	Up to high schoool	Yes	Yes	No	No	No	Yes	No	No	No	No	No	No	No	No	No	1	1	1	1	0	1	0	1	0	0	1	0	0	1
6	Male	2	$30,000 to $50,000	Up to high schoool	Yes	Yes	No	No	No	Yes	No	No	No	No	No	No	No	No	No	2	1	0	0	1	0	1	0	1	0	0	1	1	0
6	Male	2	$30,000 to $50,000	Up to high schoool	Yes	Yes	No	No	No	Yes	No	No	No	No	No	No	No	No	No	3	1		0	0	0	0	0	0	0	0	0	0	0
6	Male	2	$30,000 to $50,000	Up to high schoool	Yes	Yes	No	No	No	Yes	No	No	No	No	No	No	No	No	No	1	2	0	0	1	0	1	0	0	1	0	0	0	0
6	Male	2	$30,000 to $50,000	Up to high schoool	Yes	Yes	No	No	No	Yes	No	No	No	No	No	No	No	No	No	2	2	1	0	0	0	0	1	1	0	0	1	0	1
6	Male	2	$30,000 to $50,000	Up to high schoool	Yes	Yes	No	No	No	Yes	No	No	No	No	No	No	No	No	No	3	2		1	0	0	0	0	0	0	0	0	0	0
6	Male	2	$30,000 to $50,000	Up to high schoool	Yes	Yes	No	No	No	Yes	No	No	No	No	No	No	No	No	No	1	3	1	0	0	0	1	0	0	1	0	0	1	0
6	Male	2	$30,000 to $50,000	Up to high schoool	Yes	Yes	No	No	No	Yes	No	No	No	No	No	No	No	No	No	2	3	0	0	1	0	0	0	1	0	1	0	0	0
6	Male	2	$30,000 to $50,000	Up to high schoool	Yes	Yes	No	No	No	Yes	No	No	No	No	No	No	No	No	No	3	3		1	0	0	0	0	0	0	0	0	0	0
6	Male	2	$30,000 to $50,000	Up to high schoool	Yes	Yes	No	No	No	Yes	No	No	No	No	No	No	No	No	No	1	4	1	0	0	0	0	0	0	1	1	0	0	1
6	Male	2	$30,000 to $50,000	Up to high schoool	Yes	Yes	No	No	No	Yes	No	No	No	No	No	No	No	No	No	2	4	0	0	0	1	0	1	0	0	0	0	1	0
6	Male	2	$30,000 to $50,000	Up to high schoool	Yes	Yes	No	No	No	Yes	No	No	No	No	No	No	No	No	No	3	4		1	0	0	0	0	0	0	0	0	0	0
6	Male	2	$30,000 to $50,000	Up to high schoool	Yes	Yes	No	No	No	Yes	No	No	No	No	No	No	No	No	No	1	5	1	1	0	1	1	0	0	1	0	1	1	0
6	Male	2	$30,000 to $50,000	Up to high schoool	Yes	Yes	No	No	No	Yes	No	No	No	No	No	No	No	No	No	2	5	0	0	1	0	0	0	0	0	0	0	0	1
6	Male	2	$30,000 to $50,000	Up to high schoool	Yes	Yes	No	No	No	Yes	No	No	No	No	No	No	No	No	No	3	5		0	0	0	0	0	0	0	0	0	0	0
6	Male	2	$30,000 to $50,000	Up to high schoool	Yes	Yes	No	No	No	Yes	No	No	No	No	No	No	No	No	No	1	6	0	0	0	0	1	0	1	0	1	0	0	1
6	Male	2	$30,000 to $50,000	Up to high schoool	Yes	Yes	No	No	No	Yes	No	No	No	No	No	No	No	No	No	2	6	1	0	0	1	0	0	0	0	0	1	0	0
6	Male	2	$30,000 to $50,000	Up to high schoool	Yes	Yes	No	No	No	Yes	No	No	No	No	No	No	No	No	No	3	6		1	0	0	0	0	0	0	0	0	0	0
6	Male	2	$30,000 to $50,000	Up to high schoool	Yes	Yes	No	No	No	Yes	No	No	No	No	No	No	No	No	No	1	7	0	0	0	1	0	1	0	0	0	0	0	1
6	Male	2	$30,000 to $50,000	Up to high schoool	Yes	Yes	No	No	No	Yes	No	No	No	No	No	No	No	No	No	2	7	1	1	1	0	1	0	0	1	0	1	0	0
6	Male	2	$30,000 to $50,000	Up to high schoool	Yes	Yes	No	No	No	Yes	No	No	No	No	No	No	No	No	No	3	7		0	0	0	0	0	0	0	0	0	0	0
6	Male	2	$30,000 to $50,000	Up to high schoool	Yes	Yes	No	No	No	Yes	No	No	No	No	No	No	No	No	No	1	8	1	0	1	0	0	1	0	1	0	0	0	0
6	Male	2	$30,000 to $50,000	Up to high schoool	Yes	Yes	No	No	No	Yes	No	No	No	No	No	No	No	No	No	2	8	0	0	0	0	0	0	1	0	1	0	1	0
6	Male	2	$30,000 to $50,000	Up to high schoool	Yes	Yes	No	No	No	Yes	No	No	No	No	No	No	No	No	No	3	8		1	0	0	0	0	0	0	0	0	0	0
6	Male	2	$30,000 to $50,000	Up to high schoool	Yes	Yes	No	No	No	Yes	No	No	No	No	No	No	No	No	No	1	9	0	0	0	1	0	0	1	0	0	1	0	0
6	Male	2	$30,000 to $50,000	Up to high schoool	Yes	Yes	No	No	No	Yes	No	No	No	No	No	No	No	No	No	2	9	1	0	1	0	0	1	0	0	1	0	1	0
6	Male	2	$30,000 to $50,000	Up to high schoool	Yes	Yes	No	No	No	Yes	No	No	No	No	No	No	No	No	No	3	9		1	0	0	0	0	0	0	0	0	0	0
7	Male	1	$50,000 to $80,000	Undergrad or postgrad level	No	No	Yes	No	No	No	No	No	No	Yes	No	No	No	No	No	1	1	1	1	1	0	0	1	0	1	0	0	0	1
7	Male	1	$50,000 to $80,000	Undergrad or postgrad level	No	No	Yes	No	No	No	No	No	No	Yes	No	No	No	No	No	2	1	0	0	0	0	1	0	0	0	1	0	1	0
7	Male	1	$50,000 to $80,000	Undergrad or postgrad level	No	No	Yes	No	No	No	No	No	No	Yes	No	No	No	No	No	3	1		0	0	0	0	0	0	0	0	0	0	0
7	Male	1	$50,000 to $80,000	Undergrad or postgrad level	No	No	Yes	No	No	No	No	No	No	Yes	No	No	No	No	No	1	2	0	0	0	0	1	0	0	1	1	0	0	0
7	Male	1	$50,000 to $80,000	Undergrad or postgrad level	No	No	Yes	No	No	No	No	No	No	Yes	No	No	No	No	No	2	2	1	1	0	1	0	0	0	0	0	1	0	1
7	Male	1	$50,000 to $80,000	Undergrad or postgrad level	No	No	Yes	No	No	No	No	No	No	Yes	No	No	No	No	No	3	2		0	0	0	0	0	0	0	0	0	0	0
7	Male	1	$50,000 to $80,000	Undergrad or postgrad level	No	No	Yes	No	No	No	No	No	No	Yes	No	No	No	No	No	1	3	1	1	0	1	0	1	0	1	0	1	1	0
7	Male	1	$50,000 to $80,000	Undergrad or postgrad level	No	No	Yes	No	No	No	No	No	No	Yes	No	No	No	No	No	2	3	0	0	1	0	0	0	1	0	1	0	0	1
7	Male	1	$50,000 to $80,000	Undergrad or postgrad level	No	No	Yes	No	No	No	No	No	No	Yes	No	No	No	No	No	3	3		0	0	0	0	0	0	0	0	0	0	0
7	Male	1	$50,000 to $80,000	Undergrad or postgrad level	No	No	Yes	No	No	No	No	No	No	Yes	No	No	No	No	No	1	4	1	1	0	1	0	0	0	1	0	0	0	1
7	Male	1	$50,000 to $80,000	Undergrad or postgrad level	No	No	Yes	No	No	No	No	No	No	Yes	No	No	No	No	No	2	4	0	0	0	0	0	1	0	0	0	1	0	0
7	Male	1	$50,000 to $80,000	Undergrad or postgrad level	No	No	Yes	No	No	No	No	No	No	Yes	No	No	No	No	No	3	4		0	0	0	0	0	0	0	0	0	0	0
7	Male	1	$50,000 to $80,000	Undergrad or postgrad level	No	No	Yes	No	No	No	No	No	No	Yes	No	No	No	No	No	1	5	0	0	0	0	1	0	0	1	1	0	0	1
7	Male	1	$50,000 to $80,000	Undergrad or postgrad level	No	No	Yes	No	No	No	No	No	No	Yes	No	No	No	No	No	2	5	1	1	1	0	0	1	1	0	0	0	0	0
7	Male	1	$50,000 to $80,000	Undergrad or postgrad level	No	No	Yes	No	No	No	No	No	No	Yes	No	No	No	No	No	3	5		0	0	0	0	0	0	0	0	0	0	0
7	Male	1	$50,000 to $80,000	Undergrad or postgrad level	No	No	Yes	No	No	No	No	No	No	Yes	No	No	No	No	No	1	6	0	0	1	0	1	0	0	0	0	0	0	1
7	Male	1	$50,000 to $80,000	Undergrad or postgrad level	No	No	Yes	No	No	No	No	No	No	Yes	No	No	No	No	No	2	6	1	1	0	1	0	1	1	0	1	0	1	0
7	Male	1	$50,000 to $80,000	Undergrad or postgrad level	No	No	Yes	No	No	No	No	No	No	Yes	No	No	No	No	No	3	6		0	0	0	0	0	0	0	0	0	0	0
7	Male	1	$50,000 to $80,000	Undergrad or postgrad level	No	No	Yes	No	No	No	No	No	No	Yes	No	No	No	No	No	1	7	1	1	0	1	0	0	1	0	0	0	1	0
7	Male	1	$50,000 to $80,000	Undergrad or postgrad level	No	No	Yes	No	No	No	No	No	No	Yes	No	No	No	No	No	2	7	0	0	1	0	0	1	0	0	0	1	0	1
7	Male	1	$50,000 to $80,000	Undergrad or postgrad level	No	No	Yes	No	No	No	No	No	No	Yes	No	No	No	No	No	3	7		0	0	0	0	0	0	0	0	0	0	0
7	Male	1	$50,000 to $80,000	Undergrad or postgrad level	No	No	Yes	No	No	No	No	No	No	Yes	No	No	No	No	No	1	8	0	0	0	0	1	0	1	0	0	1	0	0
7	Male	1	$50,000 to $80,000	Undergrad or postgrad level	No	No	Yes	No	No	No	No	No	No	Yes	No	No	No	No	No	2	8	1	1	0	1	0	0	0	1	0	0	1	0
7	Male	1	$50,000 to $80,000	Undergrad or postgrad level	No	No	Yes	No	No	No	No	No	No	Yes	No	No	No	No	No	3	8		0	0	0	0	0	0	0	0	0	0	0
7	Male	1	$50,000 to $80,000	Undergrad or postgrad level	No	No	Yes	No	No	No	No	No	No	Yes	No	No	No	No	No	1	9	1	1	1	0	0	0	1	0	1	0	0	0
7	Male	1	$50,000 to $80,000	Undergrad or postgrad level	No	No	Yes	No	No	No	No	No	No	Yes	No	No	No	No	No	2	9	0	0	0	0	1	0	0	0	0	1	1	0
7	Male	1	$50,000 to $80,000	Undergrad or postgrad level	No	No	Yes	No	No	No	No	No	No	Yes	No	No	No	No	No	3	9		0	0	0	0	0	0	0	0	0	0	0
8	Female	2	$80,000 to $150,000	Undergrad or postgrad level	Yes	No	No	No	No	No	No	No	No	No	No	Yes	No	No	No	1	1	1	0	0	1	0	1	0	1	1	0	0	0
8	Female	2	$80,000 to $150,000	Undergrad or postgrad level	Yes	No	No	No	No	No	No	No	No	No	No	Yes	No	No	No	2	1	0	0	0	0	0	0	0	0	0	0	0	1
8	Female	2	$80,000 to $150,000	Undergrad or postgrad level	Yes	No	No	No	No	No	No	No	No	No	No	Yes	No	No	No	3	1		1	0	0	0	0	0	0	0	0	0	0
8	Female	2	$80,000 to $150,000	Undergrad or postgrad level	Yes	No	No	No	No	No	No	No	No	No	No	Yes	No	No	No	1	2	0	0	1	0	1	0	0	1	0	1	0	1
8	Female	2	$80,000 to $150,000	Undergrad or postgrad level	Yes	No	No	No	No	No	No	No	No	No	No	Yes	No	No	No	2	2	1	1	0	1	0	1	1	0	1	0	1	0
8	Female	2	$80,000 to $150,000	Undergrad or postgrad level	Yes	No	No	No	No	No	No	No	No	No	No	Yes	No	No	No	3	2		0	0	0	0	0	0	0	0	0	0	0
8	Female	2	$80,000 to $150,000	Undergrad or postgrad level	Yes	No	No	No	No	No	No	No	No	No	No	Yes	No	No	No	1	3	0	0	0	0	0	0	0	1	0	0	0	0
8	Female	2	$80,000 to $150,000	Undergrad or postgrad level	Yes	No	No	No	No	No	No	No	No	No	No	Yes	No	No	No	2	3	1	1	0	1	1	0	0	0	0	1	1	0
8	Female	2	$80,000 to $150,000	Undergrad or postgrad level	Yes	No	No	No	No	No	No	No	No	No	No	Yes	No	No	No	3	3		0	0	0	0	0	0	0	0	0	0	0
8	Female	2	$80,000 to $150,000	Undergrad or postgrad level	Yes	No	No	No	No	No	No	No	No	No	No	Yes	No	No	No	1	4	0	0	0	1	0	0	0	0	1	0	0	0
8	Female	2	$80,000 to $150,000	Undergrad or postgrad level	Yes	No	No	No	No	No	No	No	No	No	No	Yes	No	No	No	2	4	1	1	0	0	0	1	0	1	0	0	1	0
8	Female	2	$80,000 to $150,000	Undergrad or postgrad level	Yes	No	No	No	No	No	No	No	No	No	No	Yes	No	No	No	3	4		0	0	0	0	0	0	0	0	0	0	0
8	Female	2	$80,000 to $150,000	Undergrad or postgrad level	Yes	No	No	No	No	No	No	No	No	No	No	Yes	No	No	No	1	5	0	0	0	0	1	0	1	0	0	0	0	0
8	Female	2	$80,000 to $150,000	Undergrad or postgrad level	Yes	No	No	No	No	No	No	No	No	No	No	Yes	No	No	No	2	5	1	1	1	0	0	0	0	1	0	1	1	0
8	Female	2	$80,000 to $150,000	Undergrad or postgrad level	Yes	No	No	No	No	No	No	No	No	No	No	Yes	No	No	No	3	5		0	0	0	0	0	0	0	0	0	0	0
8	Female	2	$80,000 to $150,000	Undergrad or postgrad level	Yes	No	No	No	No	No	No	No	No	No	No	Yes	No	No	No	1	6	0	0	0	0	0	0	0	1	0	0	1	0
8	Female	2	$80,000 to $150,000	Undergrad or postgrad level	Yes	No	No	No	No	No	No	No	No	No	No	Yes	No	No	No	2	6	1	1	1	0	0	1	1	0	1	0	0	1
8	Female	2	$80,000 to $150,000	Undergrad or postgrad level	Yes	No	No	No	No	No	No	No	No	No	No	Yes	No	No	No	3	6		0	0	0	0	0	0	0	0	0	0	0
8	Female	2	$80,000 to $150,000	Undergrad or postgrad level	Yes	No	No	No	No	No	No	No	No	No	No	Yes	No	No	No	1	7	0	0	0	1	1	0	1	0	0	0	0	1
8	Female	2	$80,000 to $150,000	Undergrad or postgrad level	Yes	No	No	No	No	No	No	No	No	No	No	Yes	No	No	No	2	7	1	1	1	0	0	1	0	0	0	1	0	0
8	Female	2	$80,000 to $150,000	Undergrad or postgrad level	Yes	No	No	No	No	No	No	No	No	No	No	Yes	No	No	No	3	7		0	0	0	0	0	0	0	0	0	0	0
8	Female	2	$80,000 to $150,000	Undergrad or postgrad level	Yes	No	No	No	No	No	No	No	No	No	No	Yes	No	No	No	1	8	1	0	1	0	1	0	0	0	1	0	0	1
8	Female	2	$80,000 to $150,000	Undergrad or postgrad level	Yes	No	No	No	No	No	No	No	No	No	No	Yes	No	No	No	2	8	0	0	0	0	0	0	1	0	0	1	0	0
8	Female	2	$80,000 to $150,000	Undergrad or postgrad level	Yes	No	No	No	No	No	No	No	No	No	No	Yes	No	No	No	3	8		1	0	0	0	0	0	0	0	0	0	0
8	Female	2	$80,000 to $150,000	Undergrad or postgrad level	Yes	No	No	No	No	No	No	No	No	No	No	Yes	No	No	No	1	9	0	0	0	0	0	1	0	0	1	0	1	0
8	Female	2	$80,000 to $150,000	Undergrad or postgrad level	Yes	No	No	No	No	No	No	No	No	No	No	Yes	No	No	No	2	9	1	1	0	1	1	0	1	0	0	1	0	1
8	Female	2	$80,000 to $150,000	Undergrad or postgrad level	Yes	No	No	No	No	No	No	No	No	No	No	Yes	No	No	No	3	9		0	0	0	0	0	0	0	0	0	0	0
9	Male	1	$30,000 to $50,000	Undergrad or postgrad level	No	No	Yes	No	No	Yes	No	No	No	No	No	No	No	No	No	1	1	1	1	0	1	0	1	0	0	1	0	0	1
9	Male	1	$30,000 to $50,000	Undergrad or postgrad level	No	No	Yes	No	No	Yes	No	No	No	No	No	No	No	No	No	2	1	0	0	1	0	1	0	1	0	0	1	1	0
9	Male	1	$30,000 to $50,000	Undergrad or postgrad level	No	No	Yes	No	No	Yes	No	No	No	No	No	No	No	No	No	3	1		0	0	0	0	0	0	0	0	0	0	0
9	Male	1	$30,000 to $50,000	Undergrad or postgrad level	No	No	Yes	No	No	Yes	No	No	No	No	No	No	No	No	No	1	2	0	0	1	0	1	0	0	1	0	0	0	0
9	Male	1	$30,000 to $50,000	Undergrad or postgrad level	No	No	Yes	No	No	Yes	No	No	No	No	No	No	No	No	No	2	2	1	1	0	0	0	1	1	0	0	1	0	1
9	Male	1	$30,000 to $50,000	Undergrad or postgrad level	No	No	Yes	No	No	Yes	No	No	No	No	No	No	No	No	No	3	2		0	0	0	0	0	0	0	0	0	0	0
9	Male	1	$30,000 to $50,000	Undergrad or postgrad level	No	No	Yes	No	No	Yes	No	No	No	No	No	No	No	No	No	1	3	1	0	0	0	1	0	0	1	0	0	1	0
9	Male	1	$30,000 to $50,000	Undergrad or postgrad level	No	No	Yes	No	No	Yes	No	No	No	No	No	No	No	No	No	2	3	0	0	1	0	0	0	1	0	1	0	0	0
9	Male	1	$30,000 to $50,000	Undergrad or postgrad level	No	No	Yes	No	No	Yes	No	No	No	No	No	No	No	No	No	3	3		1	0	0	0	0	0	0	0	0	0	0
9	Male	1	$30,000 to $50,000	Undergrad or postgrad level	No	No	Yes	No	No	Yes	No	No	No	No	No	No	No	No	No	1	4	1	1	0	0	0	0	0	1	1	0	0	1
9	Male	1	$30,000 to $50,000	Undergrad or postgrad level	No	No	Yes	No	No	Yes	No	No	No	No	No	No	No	No	No	2	4	0	0	0	1	0	1	0	0	0	0	1	0
9	Male	1	$30,000 to $50,000	Undergrad or postgrad level	No	No	Yes	No	No	Yes	No	No	No	No	No	No	No	No	No	3	4		0	0	0	0	0	0	0	0	0	0	0
9	Male	1	$30,000 to $50,000	Undergrad or postgrad level	No	No	Yes	No	No	Yes	No	No	No	No	No	No	No	No	No	1	5	1	1	0	1	1	0	0	1	0	1	1	0
9	Male	1	$30,000 to $50,000	Undergrad or postgrad level	No	No	Yes	No	No	Yes	No	No	No	No	No	No	No	No	No	2	5	0	0	1	0	0	0	0	0	0	0	0	1
9	Male	1	$30,000 to $50,000	Undergrad or postgrad level	No	No	Yes	No	No	Yes	No	No	No	No	No	No	No	No	No	3	5		0	0	0	0	0	0	0	0	0	0	0
9	Male	1	$30,000 to $50,000	Undergrad or postgrad level	No	No	Yes	No	No	Yes	No	No	No	No	No	No	No	No	No	1	6	1	1	0	0	1	0	1	0	1	0	0	1
9	Male	1	$30,000 to $50,000	Undergrad or postgrad level	No	No	Yes	No	No	Yes	No	No	No	No	No	No	No	No	No	2	6	0	0	0	1	0	0	0	0	0	1	0	0
9	Male	1	$30,000 to $50,000	Undergrad or postgrad level	No	No	Yes	No	No	Yes	No	No	No	No	No	No	No	No	No	3	6		0	0	0	0	0	0	0	0	0	0	0
9	Male	1	$30,000 to $50,000	Undergrad or postgrad level	No	No	Yes	No	No	Yes	No	No	No	No	No	No	No	No	No	1	7	0	0	0	1	0	1	0	0	0	0	0	1
9	Male	1	$30,000 to $50,000	Undergrad or postgrad level	No	No	Yes	No	No	Yes	No	No	No	No	No	No	No	No	No	2	7	1	1	1	0	1	0	0	1	0	1	0	0
9	Male	1	$30,000 to $50,000	Undergrad or postgrad level	No	No	Yes	No	No	Yes	No	No	No	No	No	No	No	No	No	3	7		0	0	0	0	0	0	0	0	0	0	0
9	Male	1	$30,000 to $50,000	Undergrad or postgrad level	No	No	Yes	No	No	Yes	No	No	No	No	No	No	No	No	No	1	8	1	1	1	0	0	1	0	1	0	0	0	0
9	Male	1	$30,000 to $50,000	Undergrad or postgrad level	No	No	Yes	No	No	Yes	No	No	No	No	No	No	No	No	No	2	8	0	0	0	0	0	0	1	0	1	0	1	0
9	Male	1	$30,000 to $50,000	Undergrad or postgrad level	No	No	Yes	No	No	Yes	No	No	No	No	No	No	No	No	No	3	8		0	0	0	0	0	0	0	0	0	0	0
9	Male	1	$30,000 to $50,000	Undergrad or postgrad level	No	No	Yes	No	No	Yes	No	No	No	No	No	No	No	No	No	1	9	1	1	0	1	0	0	1	0	0	1	0	0
9	Male	1	$30,000 to $50,000	Undergrad or postgrad level	No	No	Yes	No	No	Yes	No	No	No	No	No	No	No	No	No	2	9	0	0	1	0	0	1	0	0	1	0	1	0
9	Male	1	$30,000 to $50,000	Undergrad or postgrad level	No	No	Yes	No	No	Yes	No	No	No	No	No	No	No	No	No	3	9		0	0	0	0	0	0	0	0	0	0	0
10	Male	2	$30,000 to $50,000	Undergrad or postgrad level	No	No	Yes	No	No	Yes	No	No	No	No	No	No	No	No	No	1	1	1	1	0	1	0	1	0	1	1	0	0	0
10	Male	2	$30,000 to $50,000	Undergrad or postgrad level	No	No	Yes	No	No	Yes	No	No	No	No	No	No	No	No	No	2	1	0	0	0	0	0	0	0	0	0	0	0	1
10	Male	2	$30,000 to $50,000	Undergrad or postgrad level	No	No	Yes	No	No	Yes	No	No	No	No	No	No	No	No	No	3	1		0	0	0	0	0	0	0	0	0	0	0
10	Male	2	$30,000 to $50,000	Undergrad or postgrad level	No	No	Yes	No	No	Yes	No	No	No	No	No	No	No	No	No	1	2	0	0	1	0	1	0	0	1	0	1	0	1
10	Male	2	$30,000 to $50,000	Undergrad or postgrad level	No	No	Yes	No	No	Yes	No	No	No	No	No	No	No	No	No	2	2	1	1	0	1	0	1	1	0	1	0	1	0
10	Male	2	$30,000 to $50,000	Undergrad or postgrad level	No	No	Yes	No	No	Yes	No	No	No	No	No	No	No	No	No	3	2		0	0	0	0	0	0	0	0	0	0	0
10	Male	2	$30,000 to $50,000	Undergrad or postgrad level	No	No	Yes	No	No	Yes	No	No	No	No	No	No	No	No	No	1	3	0	0	0	0	0	0	0	1	0	0	0	0
10	Male	2	$30,000 to $50,000	Undergrad or postgrad level	No	No	Yes	No	No	Yes	No	No	No	No	No	No	No	No	No	2	3	1	1	0	1	1	0	0	0	0	1	1	0
10	Male	2	$30,000 to $50,000	Undergrad or postgrad level	No	No	Yes	No	No	Yes	No	No	No	No	No	No	No	No	No	3	3		0	0	0	0	0	0	0	0	0	0	0
10	Male	2	$30,000 to $50,000	Undergrad or postgrad level	No	No	Yes	No	No	Yes	No	No	No	No	No	No	No	No	No	1	4	1	1	0	1	0	0	0	0	1	0	0	0
10	Male	2	$30,000 to $50,000	Undergrad or postgrad level	No	No	Yes	No	No	Yes	No	No	No	No	No	No	No	No	No	2	4	0	0	0	0	0	1	0	1	0	0	1	0
10	Male	2	$30,000 to $50,000	Undergrad or postgrad level	No	No	Yes	No	No	Yes	No	No	No	No	No	No	No	No	No	3	4		0	0	0	0	0	0	0	0	0	0	0
10	Male	2	$30,000 to $50,000	Undergrad or postgrad level	No	No	Yes	No	No	Yes	No	No	No	No	No	No	No	No	No	1	5	0	0	0	0	1	0	1	0	0	0	0	0
10	Male	2	$30,000 to $50,000	Undergrad or postgrad level	No	No	Yes	No	No	Yes	No	No	No	No	No	No	No	No	No	2	5	1	1	1	0	0	0	0	1	0	1	1	0
10	Male	2	$30,000 to $50,000	Undergrad or postgrad level	No	No	Yes	No	No	Yes	No	No	No	No	No	No	No	No	No	3	5		0	0	0	0	0	0	0	0	0	0	0
10	Male	2	$30,000 to $50,000	Undergrad or postgrad level	No	No	Yes	No	No	Yes	No	No	No	No	No	No	No	No	No	1	6	0	0	0	0	0	0	0	1	0	0	1	0
10	Male	2	$30,000 to $50,000	Undergrad or postgrad level	No	No	Yes	No	No	Yes	No	No	No	No	No	No	No	No	No	2	6	1	1	1	0	0	1	1	0	1	0	0	1
10	Male	2	$30,000 to $50,000	Undergrad or postgrad level	No	No	Yes	No	No	Yes	No	No	No	No	No	No	No	No	No	3	6		0	0	0	0	0	0	0	0	0	0	0
10	Male	2	$30,000 to $50,000	Undergrad or postgrad level	No	No	Yes	No	No	Yes	No	No	No	No	No	No	No	No	No	1	7	1	1	0	1	1	0	1	0	0	0	0	1
10	Male	2	$30,000 to $50,000	Undergrad or postgrad level	No	No	Yes	No	No	Yes	No	No	No	No	No	No	No	No	No	2	7	0	0	1	0	0	1	0	0	0	1	0	0
10	Male	2	$30,000 to $50,000	Undergrad or postgrad level	No	No	Yes	No	No	Yes	No	No	No	No	No	No	No	No	No	3	7		0	0	0	0	0	0	0	0	0	0	0
10	Male	2	$30,000 to $50,000	Undergrad or postgrad level	No	No	Yes	No	No	Yes	No	No	No	No	No	No	No	No	No	1	8	1	1	1	0	1	0	0	0	1	0	0	1
10	Male	2	$30,000 to $50,000	Undergrad or postgrad level	No	No	Yes	No	No	Yes	No	No	No	No	No	No	No	No	No	2	8	0	0	0	0	0	0	1	0	0	1	0	0
10	Male	2	$30,000 to $50,000	Undergrad or postgrad level	No	No	Yes	No	No	Yes	No	No	No	No	No	No	No	No	No	3	8		0	0	0	0	0	0	0	0	0	0	0
10	Male	2	$30,000 to $50,000	Undergrad or postgrad level	No	No	Yes	No	No	Yes	No	No	No	No	No	No	No	No	No	1	9	0	0	0	0	0	1	0	0	1	0	1	0
10	Male	2	$30,000 to $50,000	Undergrad or postgrad level	No	No	Yes	No	No	Yes	No	No	No	No	No	No	No	No	No	2	9	1	1	0	1	1	0	1	0	0	1	0	1
10	Male	2	$30,000 to $50,000	Undergrad or postgrad level	No	No	Yes	No	No	Yes	No	No	No	No	No	No	No	No	No	3	9		0	0	0	0	0	0	0	0	0	0	0
11	Female	1	$15,000 to $30,000	Up to high schoool	Yes	No	No	No	No	No	No	Yes	No	No	No	No	No	No	No	1	1	0	0	0	0	0	0	0	0	0	0	0	0
11	Female	1	$15,000 to $30,000	Up to high schoool	Yes	No	No	No	No	No	No	Yes	No	No	No	No	No	No	No	2	1	1	1	0	1	0	1	0	1	1	0	0	1
11	Female	1	$15,000 to $30,000	Up to high schoool	Yes	No	No	No	No	No	No	Yes	No	No	No	No	No	No	No	3	1		0	0	0	0	0	0	0	0	0	0	0
11	Female	1	$15,000 to $30,000	Up to high schoool	Yes	No	No	No	No	No	No	Yes	No	No	No	No	No	No	No	1	2	1	0	0	1	1	0	0	0	1	0	0	0
11	Female	1	$15,000 to $30,000	Up to high schoool	Yes	No	No	No	No	No	No	Yes	No	No	No	No	No	No	No	2	2	0	0	1	0	0	1	1	0	0	1	1	0
11	Female	1	$15,000 to $30,000	Up to high schoool	Yes	No	No	No	No	No	No	Yes	No	No	No	No	No	No	No	3	2		1	0	0	0	0	0	0	0	0	0	0
11	Female	1	$15,000 to $30,000	Up to high schoool	Yes	No	No	No	No	No	No	Yes	No	No	No	No	No	No	No	1	3	1	1	1	0	0	1	1	0	0	0	1	0
11	Female	1	$15,000 to $30,000	Up to high schoool	Yes	No	No	No	No	No	No	Yes	No	No	No	No	No	No	No	2	3	0	0	0	1	1	0	0	0	0	1	0	0
11	Female	1	$15,000 to $30,000	Up to high schoool	Yes	No	No	No	No	No	No	Yes	No	No	No	No	No	No	No	3	3		0	0	0	0	0	0	0	0	0	0	0
11	Female	1	$15,000 to $30,000	Up to high schoool	Yes	No	No	No	No	No	No	Yes	No	No	No	No	No	No	No	1	4	1	1	0	1	0	0	0	1	0	1	0	1
11	Female	1	$15,000 to $30,000	Up to high schoool	Yes	No	No	No	No	No	No	Yes	No	No	No	No	No	No	No	2	4	0	0	1	0	1	0	1	0	0	0	0	0
11	Female	1	$15,000 to $30,000	Up to high schoool	Yes	No	No	No	No	No	No	Yes	No	No	No	No	No	No	No	3	4		0	0	0	0	0	0	0	0	0	0	0
11	Female	1	$15,000 to $30,000	Up to high schoool	Yes	No	No	No	No	No	No	Yes	No	No	No	No	No	No	No	1	5	1	1	0	1	1	0	1	0	0	0	0	1
11	Female	1	$15,000 to $30,000	Up to high schoool	Yes	No	No	No	No	No	No	Yes	No	No	No	No	No	No	No	2	5	0	0	0	0	0	0	0	0	1	0	1	0
11	Female	1	$15,000 to $30,000	Up to high schoool	Yes	No	No	No	No	No	No	Yes	No	No	No	No	No	No	No	3	5		0	0	0	0	0	0	0	0	0	0	0
11	Female	1	$15,000 to $30,000	Up to high schoool	Yes	No	No	No	No	No	No	Yes	No	No	No	No	No	No	No	1	6	1	1	0	0	0	1	0	1	1	0	0	0
11	Female	1	$15,000 to $30,000	Up to high schoool	Yes	No	No	No	No	No	No	Yes	No	No	No	No	No	No	No	2	6	0	0	1	0	0	0	0	0	0	1	1	0
11	Female	1	$15,000 to $30,000	Up to high schoool	Yes	No	No	No	No	No	No	Yes	No	No	No	No	No	No	No	3	6		0	0	0	0	0	0	0	0	0	0	0
11	Female	1	$15,000 to $30,000	Up to high schoool	Yes	No	No	No	No	No	No	Yes	No	No	No	No	No	No	No	1	7	1	1	1	0	0	0	0	1	1	0	1	0
11	Female	1	$15,000 to $30,000	Up to high schoool	Yes	No	No	No	No	No	No	Yes	No	No	No	No	No	No	No	2	7	0	0	0	0	0	1	1	0	0	1	0	1
11	Female	1	$15,000 to $30,000	Up to high schoool	Yes	No	No	No	No	No	No	Yes	No	No	No	No	No	No	No	3	7		0	0	0	0	0	0	0	0	0	0	0
11	Female	1	$15,000 to $30,000	Up to high schoool	Yes	No	No	No	No	No	No	Yes	No	No	No	No	No	No	No	1	8	1	1	1	0	1	0	1	0	1	0	1	0
11	Female	1	$15,000 to $30,000	Up to high schoool	Yes	No	No	No	No	No	No	Yes	No	No	No	No	No	No	No	2	8	0	0	0	0	0	1	0	1	0	0	0	0
11	Female	1	$15,000 to $30,000	Up to high schoool	Yes	No	No	No	No	No	No	Yes	No	No	No	No	No	No	No	3	8		0	0	0	0	0	0	0	0	0	0	0
11	Female	1	$15,000 to $30,000	Up to high schoool	Yes	No	No	No	No	No	No	Yes	No	No	No	No	No	No	No	1	9	1	1	0	0	0	0	0	1	0	1	0	1
11	Female	1	$15,000 to $30,000	Up to high schoool	Yes	No	No	No	No	No	No	Yes	No	No	No	No	No	No	No	2	9	0	0	0	1	1	0	0	0	0	0	0	0
11	Female	1	$15,000 to $30,000	Up to high schoool	Yes	No	No	No	No	No	No	Yes	No	No	No	No	No	No	No	3	9		0	0	0	0	0	0	0	0	0	0	0
12	Female	1	>$150,000	Undergrad or postgrad level	No	No	Yes	No	No	Yes	No	No	No	No	No	No	Yes	No	No	1	1	1	1	0	1	0	1	0	0	1	0	0	1
12	Female	1	>$150,000	Undergrad or postgrad level	No	No	Yes	No	No	Yes	No	No	No	No	No	No	Yes	No	No	2	1	0	0	1	0	1	0	1	0	0	1	1	0
12	Female	1	>$150,000	Undergrad or postgrad level	No	No	Yes	No	No	Yes	No	No	No	No	No	No	Yes	No	No	3	1		0	0	0	0	0	0	0	0	0	0	0
12	Female	1	>$150,000	Undergrad or postgrad level	No	No	Yes	No	No	Yes	No	No	No	No	No	No	Yes	No	No	1	2	0	0	1	0	1	0	0	1	0	0	0	0
12	Female	1	>$150,000	Undergrad or postgrad level	No	No	Yes	No	No	Yes	No	No	No	No	No	No	Yes	No	No	2	2	1	1	0	0	0	1	1	0	0	1	0	1
12	Female	1	>$150,000	Undergrad or postgrad level	No	No	Yes	No	No	Yes	No	No	No	No	No	No	Yes	No	No	3	2		0	0	0	0	0	0	0	0	0	0	0
12	Female	1	>$150,000	Undergrad or postgrad level	No	No	Yes	No	No	Yes	No	No	No	No	No	No	Yes	No	No	1	3	0	0	0	0	1	0	0	1	0	0	1	0
12	Female	1	>$150,000	Undergrad or postgrad level	No	No	Yes	No	No	Yes	No	No	No	No	No	No	Yes	No	No	2	3	1	0	1	0	0	0	1	0	1	0	0	0
12	Female	1	>$150,000	Undergrad or postgrad level	No	No	Yes	No	No	Yes	No	No	No	No	No	No	Yes	No	No	3	3		1	0	0	0	0	0	0	0	0	0	0
12	Female	1	>$150,000	Undergrad or postgrad level	No	No	Yes	No	No	Yes	No	No	No	No	No	No	Yes	No	No	1	4	0	0	0	0	0	0	0	1	1	0	0	1
12	Female	1	>$150,000	Undergrad or postgrad level	No	No	Yes	No	No	Yes	No	No	No	No	No	No	Yes	No	No	2	4	1	1	0	1	0	1	0	0	0	0	1	0
12	Female	1	>$150,000	Undergrad or postgrad level	No	No	Yes	No	No	Yes	No	No	No	No	No	No	Yes	No	No	3	4		0	0	0	0	0	0	0	0	0	0	0
12	Female	1	>$150,000	Undergrad or postgrad level	No	No	Yes	No	No	Yes	No	No	No	No	No	No	Yes	No	No	1	5	0	0	0	1	1	0	0	1	0	1	1	0
12	Female	1	>$150,000	Undergrad or postgrad level	No	No	Yes	No	No	Yes	No	No	No	No	No	No	Yes	No	No	2	5	1	1	1	0	0	0	0	0	0	0	0	1
12	Female	1	>$150,000	Undergrad or postgrad level	No	No	Yes	No	No	Yes	No	No	No	No	No	No	Yes	No	No	3	5		0	0	0	0	0	0	0	0	0	0	0
12	Female	1	>$150,000	Undergrad or postgrad level	No	No	Yes	No	No	Yes	No	No	No	No	No	No	Yes	No	No	1	6	0	0	0	0	1	0	1	0	1	0	0	1
12	Female	1	>$150,000	Undergrad or postgrad level	No	No	Yes	No	No	Yes	No	No	No	No	No	No	Yes	No	No	2	6	1	1	0	1	0	0	0	0	0	1	0	0
12	Female	1	>$150,000	Undergrad or postgrad level	No	No	Yes	No	No	Yes	No	No	No	No	No	No	Yes	No	No	3	6		0	0	0	0	0	0	0	0	0	0	0
12	Female	1	>$150,000	Undergrad or postgrad level	No	No	Yes	No	No	Yes	No	No	No	No	No	No	Yes	No	No	1	7	0	0	0	1	0	1	0	0	0	0	0	1
12	Female	1	>$150,000	Undergrad or postgrad level	No	No	Yes	No	No	Yes	No	No	No	No	No	No	Yes	No	No	2	7	1	1	1	0	1	0	0	1	0	1	0	0
12	Female	1	>$150,000	Undergrad or postgrad level	No	No	Yes	No	No	Yes	No	No	No	No	No	No	Yes	No	No	3	7		0	0	0	0	0	0	0	0	0	0	0
12	Female	1	>$150,000	Undergrad or postgrad level	No	No	Yes	No	No	Yes	No	No	No	No	No	No	Yes	No	No	1	8	1	1	1	0	0	1	0	1	0	0	0	0
12	Female	1	>$150,000	Undergrad or postgrad level	No	No	Yes	No	No	Yes	No	No	No	No	No	No	Yes	No	No	2	8	0	0	0	0	0	0	1	0	1	0	1	0
12	Female	1	>$150,000	Undergrad or postgrad level	No	No	Yes	No	No	Yes	No	No	No	No	No	No	Yes	No	No	3	8		0	0	0	0	0	0	0	0	0	0	0
12	Female	1	>$150,000	Undergrad or postgrad level	No	No	Yes	No	No	Yes	No	No	No	No	No	No	Yes	No	No	1	9	1	1	0	1	0	0	1	0	0	1	0	0
12	Female	1	>$150,000	Undergrad or postgrad level	No	No	Yes	No	No	Yes	No	No	No	No	No	No	Yes	No	No	2	9	0	0	1	0	0	1	0	0	1	0	1	0
12	Female	1	>$150,000	Undergrad or postgrad level	No	No	Yes	No	No	Yes	No	No	No	No	No	No	Yes	No	No	3	9		0	0	0	0	0	0	0	0	0	0	0
13	Female	1	$80,000 to $150,000	Undergrad or postgrad level	No	No	Yes	No	No	No	No	No	No	Yes	No	No	No	No	No	1	1	1	1	1	0	0	1	0	1	0	0	0	1
13	Female	1	$80,000 to $150,000	Undergrad or postgrad level	No	No	Yes	No	No	No	No	No	No	Yes	No	No	No	No	No	2	1	0	0	0	0	1	0	0	0	1	0	1	0
13	Female	1	$80,000 to $150,000	Undergrad or postgrad level	No	No	Yes	No	No	No	No	No	No	Yes	No	No	No	No	No	3	1		0	0	0	0	0	0	0	0	0	0	0
13	Female	1	$80,000 to $150,000	Undergrad or postgrad level	No	No	Yes	No	No	No	No	No	No	Yes	No	No	No	No	No	1	2	0	0	0	0	1	0	0	1	1	0	0	0
13	Female	1	$80,000 to $150,000	Undergrad or postgrad level	No	No	Yes	No	No	No	No	No	No	Yes	No	No	No	No	No	2	2	1	1	0	1	0	0	0	0	0	1	0	1
13	Female	1	$80,000 to $150,000	Undergrad or postgrad level	No	No	Yes	No	No	No	No	No	No	Yes	No	No	No	No	No	3	2		0	0	0	0	0	0	0	0	0	0	0
13	Female	1	$80,000 to $150,000	Undergrad or postgrad level	No	No	Yes	No	No	No	No	No	No	Yes	No	No	No	No	No	1	3	1	1	0	1	0	1	0	1	0	1	1	0
13	Female	1	$80,000 to $150,000	Undergrad or postgrad level	No	No	Yes	No	No	No	No	No	No	Yes	No	No	No	No	No	2	3	0	0	1	0	0	0	1	0	1	0	0	1
13	Female	1	$80,000 to $150,000	Undergrad or postgrad level	No	No	Yes	No	No	No	No	No	No	Yes	No	No	No	No	No	3	3		0	0	0	0	0	0	0	0	0	0	0
13	Female	1	$80,000 to $150,000	Undergrad or postgrad level	No	No	Yes	No	No	No	No	No	No	Yes	No	No	No	No	No	1	4	1	1	0	1	0	0	0	1	0	0	0	1
13	Female	1	$80,000 to $150,000	Undergrad or postgrad level	No	No	Yes	No	No	No	No	No	No	Yes	No	No	No	No	No	2	4	0	0	0	0	0	1	0	0	0	1	0	0
13	Female	1	$80,000 to $150,000	Undergrad or postgrad level	No	No	Yes	No	No	No	No	No	No	Yes	No	No	No	No	No	3	4		0	0	0	0	0	0	0	0	0	0	0
13	Female	1	$80,000 to $150,000	Undergrad or postgrad level	No	No	Yes	No	No	No	No	No	No	Yes	No	No	No	No	No	1	5	1	1	0	0	1	0	0	1	1	0	0	1
13	Female	1	$80,000 to $150,000	Undergrad or postgrad level	No	No	Yes	No	No	No	No	No	No	Yes	No	No	No	No	No	2	5	0	0	1	0	0	1	1	0	0	0	0	0
13	Female	1	$80,000 to $150,000	Undergrad or postgrad level	No	No	Yes	No	No	No	No	No	No	Yes	No	No	No	No	No	3	5		0	0	0	0	0	0	0	0	0	0	0
13	Female	1	$80,000 to $150,000	Undergrad or postgrad level	No	No	Yes	No	No	No	No	No	No	Yes	No	No	No	No	No	1	6	0	0	1	0	1	0	0	0	0	0	0	1
13	Female	1	$80,000 to $150,000	Undergrad or postgrad level	No	No	Yes	No	No	No	No	No	No	Yes	No	No	No	No	No	2	6	1	1	0	1	0	1	1	0	1	0	1	0
13	Female	1	$80,000 to $150,000	Undergrad or postgrad level	No	No	Yes	No	No	No	No	No	No	Yes	No	No	No	No	No	3	6		0	0	0	0	0	0	0	0	0	0	0
13	Female	1	$80,000 to $150,000	Undergrad or postgrad level	No	No	Yes	No	No	No	No	No	No	Yes	No	No	No	No	No	1	7	0	0	0	1	0	0	1	0	0	0	1	0
13	Female	1	$80,000 to $150,000	Undergrad or postgrad level	No	No	Yes	No	No	No	No	No	No	Yes	No	No	No	No	No	2	7	1	1	1	0	0	1	0	0	0	1	0	1
13	Female	1	$80,000 to $150,000	Undergrad or postgrad level	No	No	Yes	No	No	No	No	No	No	Yes	No	No	No	No	No	3	7		0	0	0	0	0	0	0	0	0	0	0
13	Female	1	$80,000 to $150,000	Undergrad or postgrad level	No	No	Yes	No	No	No	No	No	No	Yes	No	No	No	No	No	1	8	0	0	0	0	1	0	1	0	0	1	0	0
13	Female	1	$80,000 to $150,000	Undergrad or postgrad level	No	No	Yes	No	No	No	No	No	No	Yes	No	No	No	No	No	2	8	1	1	0	1	0	0	0	1	0	0	1	0
13	Female	1	$80,000 to $150,000	Undergrad or postgrad level	No	No	Yes	No	No	No	No	No	No	Yes	No	No	No	No	No	3	8		0	0	0	0	0	0	0	0	0	0	0
13	Female	1	$80,000 to $150,000	Undergrad or postgrad level	No	No	Yes	No	No	No	No	No	No	Yes	No	No	No	No	No	1	9	1	1	1	0	0	0	1	0	1	0	0	0
13	Female	1	$80,000 to $150,000	Undergrad or postgrad level	No	No	Yes	No	No	No	No	No	No	Yes	No	No	No	No	No	2	9	0	0	0	0	1	0	0	0	0	1	1	0
13	Female	1	$80,000 to $150,000	Undergrad or postgrad level	No	No	Yes	No	No	No	No	No	No	Yes	No	No	No	No	No	3	9		0	0	0	0	0	0	0	0	0	0	0
14	Female	2	$15,000 to $30,000	Some post-secondary	No	No	Yes	No	No	No	No	Yes	No	No	No	No	No	No	No	1	1	0	0	0	1	0	1	0	1	1	0	0	0
14	Female	2	$15,000 to $30,000	Some post-secondary	No	No	Yes	No	No	No	No	Yes	No	No	No	No	No	No	No	2	1	1	1	0	0	0	0	0	0	0	0	0	1
14	Female	2	$15,000 to $30,000	Some post-secondary	No	No	Yes	No	No	No	No	Yes	No	No	No	No	No	No	No	3	1		0	0	0	0	0	0	0	0	0	0	0
14	Female	2	$15,000 to $30,000	Some post-secondary	No	No	Yes	No	No	No	No	Yes	No	No	No	No	No	No	No	1	2	0	0	1	0	1	0	0	1	0	1	0	1
14	Female	2	$15,000 to $30,000	Some post-secondary	No	No	Yes	No	No	No	No	Yes	No	No	No	No	No	No	No	2	2	1	1	0	1	0	1	1	0	1	0	1	0
14	Female	2	$15,000 to $30,000	Some post-secondary	No	No	Yes	No	No	No	No	Yes	No	No	No	No	No	No	No	3	2		0	0	0	0	0	0	0	0	0	0	0
14	Female	2	$15,000 to $30,000	Some post-secondary	No	No	Yes	No	No	No	No	Yes	No	No	No	No	No	No	No	1	3	1	1	0	0	0	0	0	1	0	0	0	0
14	Female	2	$15,000 to $30,000	Some post-secondary	No	No	Yes	No	No	No	No	Yes	No	No	No	No	No	No	No	2	3	0	0	0	1	1	0	0	0	0	1	1	0
14	Female	2	$15,000 to $30,000	Some post-secondary	No	No	Yes	No	No	No	No	Yes	No	No	No	No	No	No	No	3	3		0	0	0	0	0	0	0	0	0	0	0
14	Female	2	$15,000 to $30,000	Some post-secondary	No	No	Yes	No	No	No	No	Yes	No	No	No	No	No	No	No	1	4	0	0	0	1	0	0	0	0	1	0	0	0
14	Female	2	$15,000 to $30,000	Some post-secondary	No	No	Yes	No	No	No	No	Yes	No	No	No	No	No	No	No	2	4	1	1	0	0	0	1	0	1	0	0	1	0
14	Female	2	$15,000 to $30,000	Some post-secondary	No	No	Yes	No	No	No	No	Yes	No	No	No	No	No	No	No	3	4		0	0	0	0	0	0	0	0	0	0	0
14	Female	2	$15,000 to $30,000	Some post-secondary	No	No	Yes	No	No	No	No	Yes	No	No	No	No	No	No	No	1	5	0	0	0	0	1	0	1	0	0	0	0	0
14	Female	2	$15,000 to $30,000	Some post-secondary	No	No	Yes	No	No	No	No	Yes	No	No	No	No	No	No	No	2	5	1	1	1	0	0	0	0	1	0	1	1	0
14	Female	2	$15,000 to $30,000	Some post-secondary	No	No	Yes	No	No	No	No	Yes	No	No	No	No	No	No	No	3	5		0	0	0	0	0	0	0	0	0	0	0
14	Female	2	$15,000 to $30,000	Some post-secondary	No	No	Yes	No	No	No	No	Yes	No	No	No	No	No	No	No	1	6	0	0	0	0	0	0	0	1	0	0	1	0
14	Female	2	$15,000 to $30,000	Some post-secondary	No	No	Yes	No	No	No	No	Yes	No	No	No	No	No	No	No	2	6	1	1	1	0	0	1	1	0	1	0	0	1
14	Female	2	$15,000 to $30,000	Some post-secondary	No	No	Yes	No	No	No	No	Yes	No	No	No	No	No	No	No	3	6		0	0	0	0	0	0	0	0	0	0	0
14	Female	2	$15,000 to $30,000	Some post-secondary	No	No	Yes	No	No	No	No	Yes	No	No	No	No	No	No	No	1	7	1	1	0	1	1	0	1	0	0	0	0	1
14	Female	2	$15,000 to $30,000	Some post-secondary	No	No	Yes	No	No	No	No	Yes	No	No	No	No	No	No	No	2	7	0	0	1	0	0	1	0	0	0	1	0	0
14	Female	2	$15,000 to $30,000	Some post-secondary	No	No	Yes	No	No	No	No	Yes	No	No	No	No	No	No	No	3	7		0	0	0	0	0	0	0	0	0	0	0
14	Female	2	$15,000 to $30,000	Some post-secondary	No	No	Yes	No	No	No	No	Yes	No	No	No	No	No	No	No	1	8	0	0	1	0	1	0	0	0	1	0	0	1
14	Female	2	$15,000 to $30,000	Some post-secondary	No	No	Yes	No	No	No	No	Yes	No	No	No	No	No	No	No	2	8	1	1	0	0	0	0	1	0	0	1	0	0
14	Female	2	$15,000 to $30,000	Some post-secondary	No	No	Yes	No	No	No	No	Yes	No	No	No	No	No	No	No	3	8		0	0	0	0	0	0	0	0	0	0	0
14	Female	2	$15,000 to $30,000	Some post-secondary	No	No	Yes	No	No	No	No	Yes	No	No	No	No	No	No	No	1	9	1	1	0	0	0	1	0	0	1	0	1	0
14	Female	2	$15,000 to $30,000	Some post-secondary	No	No	Yes	No	No	No	No	Yes	No	No	No	No	No	No	No	2	9	0	0	0	1	1	0	1	0	0	1	0	1
14	Female	2	$15,000 to $30,000	Some post-secondary	No	No	Yes	No	No	No	No	Yes	No	No	No	No	No	No	No	3	9		0	0	0	0	0	0	0	0	0	0	0
15	Male	1	<$15,000	Undergrad or postgrad level	Yes	No	No	No	No	Yes	No	No	No	No	No	No	No	No	No	1	1	0	0	0	0	0	0	0	0	0	0	0	0
15	Male	1	<$15,000	Undergrad or postgrad level	Yes	No	No	No	No	Yes	No	No	No	No	No	No	No	No	No	2	1	1	1	0	1	0	1	0	1	1	0	0	1
15	Male	1	<$15,000	Undergrad or postgrad level	Yes	No	No	No	No	Yes	No	No	No	No	No	No	No	No	No	3	1		0	0	0	0	0	0	0	0	0	0	0
15	Male	1	<$15,000	Undergrad or postgrad level	Yes	No	No	No	No	Yes	No	No	No	No	No	No	No	No	No	1	2	0	0	0	1	1	0	0	0	1	0	0	0
15	Male	1	<$15,000	Undergrad or postgrad level	Yes	No	No	No	No	Yes	No	No	No	No	No	No	No	No	No	2	2	1	1	1	0	0	1	1	0	0	1	1	0
15	Male	1	<$15,000	Undergrad or postgrad level	Yes	No	No	No	No	Yes	No	No	No	No	No	No	No	No	No	3	2		0	0	0	0	0	0	0	0	0	0	0
15	Male	1	<$15,000	Undergrad or postgrad level	Yes	No	No	No	No	Yes	No	No	No	No	No	No	No	No	No	1	3	1	1	1	0	0	1	1	0	0	0	1	0
15	Male	1	<$15,000	Undergrad or postgrad level	Yes	No	No	No	No	Yes	No	No	No	No	No	No	No	No	No	2	3	0	0	0	1	1	0	0	0	0	1	0	0
15	Male	1	<$15,000	Undergrad or postgrad level	Yes	No	No	No	No	Yes	No	No	No	No	No	No	No	No	No	3	3		0	0	0	0	0	0	0	0	0	0	0
15	Male	1	<$15,000	Undergrad or postgrad level	Yes	No	No	No	No	Yes	No	No	No	No	No	No	No	No	No	1	4	1	0	0	1	0	0	0	1	0	1	0	1
15	Male	1	<$15,000	Undergrad or postgrad level	Yes	No	No	No	No	Yes	No	No	No	No	No	No	No	No	No	2	4	0	0	1	0	1	0	1	0	0	0	0	0
15	Male	1	<$15,000	Undergrad or postgrad level	Yes	No	No	No	No	Yes	No	No	No	No	No	No	No	No	No	3	4		1	0	0	0	0	0	0	0	0	0	0
15	Male	1	<$15,000	Undergrad or postgrad level	Yes	No	No	No	No	Yes	No	No	No	No	No	No	No	No	No	1	5	0	0	0	1	1	0	1	0	0	0	0	1
15	Male	1	<$15,000	Undergrad or postgrad level	Yes	No	No	No	No	Yes	No	No	No	No	No	No	No	No	No	2	5	1	0	0	0	0	0	0	0	1	0	1	0
15	Male	1	<$15,000	Undergrad or postgrad level	Yes	No	No	No	No	Yes	No	No	No	No	No	No	No	No	No	3	5		1	0	0	0	0	0	0	0	0	0	0
15	Male	1	<$15,000	Undergrad or postgrad level	Yes	No	No	No	No	Yes	No	No	No	No	No	No	No	No	No	1	6	1	0	0	0	0	1	0	1	1	0	0	0
15	Male	1	<$15,000	Undergrad or postgrad level	Yes	No	No	No	No	Yes	No	No	No	No	No	No	No	No	No	2	6	0	0	1	0	0	0	0	0	0	1	1	0
15	Male	1	<$15,000	Undergrad or postgrad level	Yes	No	No	No	No	Yes	No	No	No	No	No	No	No	No	No	3	6		1	0	0	0	0	0	0	0	0	0	0
15	Male	1	<$15,000	Undergrad or postgrad level	Yes	No	No	No	No	Yes	No	No	No	No	No	No	No	No	No	1	7	0	0	1	0	0	0	0	1	1	0	1	0
15	Male	1	<$15,000	Undergrad or postgrad level	Yes	No	No	No	No	Yes	No	No	No	No	No	No	No	No	No	2	7	1	1	0	0	0	1	1	0	0	1	0	1
15	Male	1	<$15,000	Undergrad or postgrad level	Yes	No	No	No	No	Yes	No	No	No	No	No	No	No	No	No	3	7		0	0	0	0	0	0	0	0	0	0	0
15	Male	1	<$15,000	Undergrad or postgrad level	Yes	No	No	No	No	Yes	No	No	No	No	No	No	No	No	No	1	8	0	0	1	0	1	0	1	0	1	0	1	0
15	Male	1	<$15,000	Undergrad or postgrad level	Yes	No	No	No	No	Yes	No	No	No	No	No	No	No	No	No	2	8	1	0	0	0	0	1	0	1	0	0	0	0
15	Male	1	<$15,000	Undergrad or postgrad level	Yes	No	No	No	No	Yes	No	No	No	No	No	No	No	No	No	3	8		1	0	0	0	0	0	0	0	0	0	0
15	Male	1	<$15,000	Undergrad or postgrad level	Yes	No	No	No	No	Yes	No	No	No	No	No	No	No	No	No	1	9	1	0	0	0	0	0	0	1	0	1	0	1
15	Male	1	<$15,000	Undergrad or postgrad level	Yes	No	No	No	No	Yes	No	No	No	No	No	No	No	No	No	2	9	0	0	0	1	1	0	0	0	0	0	0	0
15	Male	1	<$15,000	Undergrad or postgrad level	Yes	No	No	No	No	Yes	No	No	No	No	No	No	No	No	No	3	9		1	0	0	0	0	0	0	0	0	0	0
16	Male	1	>$150,000	Undergrad or postgrad level	No	No	Yes	No	No	Yes	No	No	No	No	No	No	No	No	No	1	1	1	1	0	1	0	1	0	0	1	0	0	1
16	Male	1	>$150,000	Undergrad or postgrad level	No	No	Yes	No	No	Yes	No	No	No	No	No	No	No	No	No	2	1	0	0	1	0	1	0	1	0	0	1	1	0
16	Male	1	>$150,000	Undergrad or postgrad level	No	No	Yes	No	No	Yes	No	No	No	No	No	No	No	No	No	3	1		0	0	0	0	0	0	0	0	0	0	0
16	Male	1	>$150,000	Undergrad or postgrad level	No	No	Yes	No	No	Yes	No	No	No	No	No	No	No	No	No	1	2	0	0	1	0	1	0	0	1	0	0	0	0
16	Male	1	>$150,000	Undergrad or postgrad level	No	No	Yes	No	No	Yes	No	No	No	No	No	No	No	No	No	2	2	1	1	0	0	0	1	1	0	0	1	0	1
16	Male	1	>$150,000	Undergrad or postgrad level	No	No	Yes	No	No	Yes	No	No	No	No	No	No	No	No	No	3	2		0	0	0	0	0	0	0	0	0	0	0
16	Male	1	>$150,000	Undergrad or postgrad level	No	No	Yes	No	No	Yes	No	No	No	No	No	No	No	No	No	1	3	1	0	0	0	1	0	0	1	0	0	1	0
16	Male	1	>$150,000	Undergrad or postgrad level	No	No	Yes	No	No	Yes	No	No	No	No	No	No	No	No	No	2	3	0	0	1	0	0	0	1	0	1	0	0	0
16	Male	1	>$150,000	Undergrad or postgrad level	No	No	Yes	No	No	Yes	No	No	No	No	No	No	No	No	No	3	3		1	0	0	0	0	0	0	0	0	0	0
16	Male	1	>$150,000	Undergrad or postgrad level	No	No	Yes	No	No	Yes	No	No	No	No	No	No	No	No	No	1	4	0	0	0	0	0	0	0	1	1	0	0	1
16	Male	1	>$150,000	Undergrad or postgrad level	No	No	Yes	No	No	Yes	No	No	No	No	No	No	No	No	No	2	4	1	1	0	1	0	1	0	0	0	0	1	0
16	Male	1	>$150,000	Undergrad or postgrad level	No	No	Yes	No	No	Yes	No	No	No	No	No	No	No	No	No	3	4		0	0	0	0	0	0	0	0	0	0	0
16	Male	1	>$150,000	Undergrad or postgrad level	No	No	Yes	No	No	Yes	No	No	No	No	No	No	No	No	No	1	5	1	1	0	1	1	0	0	1	0	1	1	0
16	Male	1	>$150,000	Undergrad or postgrad level	No	No	Yes	No	No	Yes	No	No	No	No	No	No	No	No	No	2	5	0	0	1	0	0	0	0	0	0	0	0	1
16	Male	1	>$150,000	Undergrad or postgrad level	No	No	Yes	No	No	Yes	No	No	No	No	No	No	No	No	No	3	5		0	0	0	0	0	0	0	0	0	0	0
16	Male	1	>$150,000	Undergrad or postgrad level	No	No	Yes	No	No	Yes	No	No	No	No	No	No	No	No	No	1	6	1	0	0	0	1	0	1	0	1	0	0	1
16	Male	1	>$150,000	Undergrad or postgrad level	No	No	Yes	No	No	Yes	No	No	No	No	No	No	No	No	No	2	6	0	0	0	1	0	0	0	0	0	1	0	0
16	Male	1	>$150,000	Undergrad or postgrad level	No	No	Yes	No	No	Yes	No	No	No	No	No	No	No	No	No	3	6		1	0	0	0	0	0	0	0	0	0	0
16	Male	1	>$150,000	Undergrad or postgrad level	No	No	Yes	No	No	Yes	No	No	No	No	No	No	No	No	No	1	7	1	1	0	1	0	1	0	0	0	0	0	1
16	Male	1	>$150,000	Undergrad or postgrad level	No	No	Yes	No	No	Yes	No	No	No	No	No	No	No	No	No	2	7	0	0	1	0	1	0	0	1	0	1	0	0
16	Male	1	>$150,000	Undergrad or postgrad level	No	No	Yes	No	No	Yes	No	No	No	No	No	No	No	No	No	3	7		0	0	0	0	0	0	0	0	0	0	0
16	Male	1	>$150,000	Undergrad or postgrad level	No	No	Yes	No	No	Yes	No	No	No	No	No	No	No	No	No	1	8	1	1	1	0	0	1	0	1	0	0	0	0
16	Male	1	>$150,000	Undergrad or postgrad level	No	No	Yes	No	No	Yes	No	No	No	No	No	No	No	No	No	2	8	0	0	0	0	0	0	1	0	1	0	1	0
16	Male	1	>$150,000	Undergrad or postgrad level	No	No	Yes	No	No	Yes	No	No	No	No	No	No	No	No	No	3	8		0	0	0	0	0	0	0	0	0	0	0
16	Male	1	>$150,000	Undergrad or postgrad level	No	No	Yes	No	No	Yes	No	No	No	No	No	No	No	No	No	1	9	0	0	0	1	0	0	1	0	0	1	0	0
16	Male	1	>$150,000	Undergrad or postgrad level	No	No	Yes	No	No	Yes	No	No	No	No	No	No	No	No	No	2	9	1	1	1	0	0	1	0	0	1	0	1	0
16	Male	1	>$150,000	Undergrad or postgrad level	No	No	Yes	No	No	Yes	No	No	No	No	No	No	No	No	No	3	9		0	0	0	0	0	0	0	0	0	0	0
17	Female	1	$50,000 to $80,000	Undergrad or postgrad level	No	Yes	No	No	No	No	No	No	Yes	No	No	No	No	No	No	1	1	1	1	1	0	0	1	0	1	0	0	0	1
17	Female	1	$50,000 to $80,000	Undergrad or postgrad level	No	Yes	No	No	No	No	No	No	Yes	No	No	No	No	No	No	2	1	0	0	0	0	1	0	0	0	1	0	1	0
17	Female	1	$50,000 to $80,000	Undergrad or postgrad level	No	Yes	No	No	No	No	No	No	Yes	No	No	No	No	No	No	3	1		0	0	0	0	0	0	0	0	0	0	0
17	Female	1	$50,000 to $80,000	Undergrad or postgrad level	No	Yes	No	No	No	No	No	No	Yes	No	No	No	No	No	No	1	2	0	0	0	0	1	0	0	1	1	0	0	0
17	Female	1	$50,000 to $80,000	Undergrad or postgrad level	No	Yes	No	No	No	No	No	No	Yes	No	No	No	No	No	No	2	2	1	1	0	1	0	0	0	0	0	1	0	1
17	Female	1	$50,000 to $80,000	Undergrad or postgrad level	No	Yes	No	No	No	No	No	No	Yes	No	No	No	No	No	No	3	2		0	0	0	0	0	0	0	0	0	0	0
17	Female	1	$50,000 to $80,000	Undergrad or postgrad level	No	Yes	No	No	No	No	No	No	Yes	No	No	No	No	No	No	1	3	1	1	0	1	0	1	0	1	0	1	1	0
17	Female	1	$50,000 to $80,000	Undergrad or postgrad level	No	Yes	No	No	No	No	No	No	Yes	No	No	No	No	No	No	2	3	0	0	1	0	0	0	1	0	1	0	0	1
17	Female	1	$50,000 to $80,000	Undergrad or postgrad level	No	Yes	No	No	No	No	No	No	Yes	No	No	No	No	No	No	3	3		0	0	0	0	0	0	0	0	0	0	0
17	Female	1	$50,000 to $80,000	Undergrad or postgrad level	No	Yes	No	No	No	No	No	No	Yes	No	No	No	No	No	No	1	4	0	0	0	1	0	0	0	1	0	0	0	1
17	Female	1	$50,000 to $80,000	Undergrad or postgrad level	No	Yes	No	No	No	No	No	No	Yes	No	No	No	No	No	No	2	4	1	1	0	0	0	1	0	0	0	1	0	0
17	Female	1	$50,000 to $80,000	Undergrad or postgrad level	No	Yes	No	No	No	No	No	No	Yes	No	No	No	No	No	No	3	4		0	0	0	0	0	0	0	0	0	0	0
17	Female	1	$50,000 to $80,000	Undergrad or postgrad level	No	Yes	No	No	No	No	No	No	Yes	No	No	No	No	No	No	1	5	0	0	0	0	1	0	0	1	1	0	0	1
17	Female	1	$50,000 to $80,000	Undergrad or postgrad level	No	Yes	No	No	No	No	No	No	Yes	No	No	No	No	No	No	2	5	1	1	1	0	0	1	1	0	0	0	0	0
17	Female	1	$50,000 to $80,000	Undergrad or postgrad level	No	Yes	No	No	No	No	No	No	Yes	No	No	No	No	No	No	3	5		0	0	0	0	0	0	0	0	0	0	0
17	Female	1	$50,000 to $80,000	Undergrad or postgrad level	No	Yes	No	No	No	No	No	No	Yes	No	No	No	No	No	No	1	6	0	0	1	0	1	0	0	0	0	0	0	1
17	Female	1	$50,000 to $80,000	Undergrad or postgrad level	No	Yes	No	No	No	No	No	No	Yes	No	No	No	No	No	No	2	6	1	1	0	1	0	1	1	0	1	0	1	0
17	Female	1	$50,000 to $80,000	Undergrad or postgrad level	No	Yes	No	No	No	No	No	No	Yes	No	No	No	No	No	No	3	6		0	0	0	0	0	0	0	0	0	0	0
17	Female	1	$50,000 to $80,000	Undergrad or postgrad level	No	Yes	No	No	No	No	No	No	Yes	No	No	No	No	No	No	1	7	0	0	0	1	0	0	1	0	0	0	1	0
17	Female	1	$50,000 to $80,000	Undergrad or postgrad level	No	Yes	No	No	No	No	No	No	Yes	No	No	No	No	No	No	2	7	1	1	1	0	0	1	0	0	0	1	0	1
17	Female	1	$50,000 to $80,000	Undergrad or postgrad level	No	Yes	No	No	No	No	No	No	Yes	No	No	No	No	No	No	3	7		0	0	0	0	0	0	0	0	0	0	0
17	Female	1	$50,000 to $80,000	Undergrad or postgrad level	No	Yes	No	No	No	No	No	No	Yes	No	No	No	No	No	No	1	8	0	0	0	0	1	0	1	0	0	1	0	0
17	Female	1	$50,000 to $80,000	Undergrad or postgrad level	No	Yes	No	No	No	No	No	No	Yes	No	No	No	No	No	No	2	8	1	0	0	1	0	0	0	1	0	0	1	0
17	Female	1	$50,000 to $80,000	Undergrad or postgrad level	No	Yes	No	No	No	No	No	No	Yes	No	No	No	No	No	No	3	8		1	0	0	0	0	0	0	0	0	0	0
17	Female	1	$50,000 to $80,000	Undergrad or postgrad level	No	Yes	No	No	No	No	No	No	Yes	No	No	No	No	No	No	1	9	1	0	1	0	0	0	1	0	1	0	0	0
17	Female	1	$50,000 to $80,000	Undergrad or postgrad level	No	Yes	No	No	No	No	No	No	Yes	No	No	No	No	No	No	2	9	0	0	0	0	1	0	0	0	0	1	1	0
17	Female	1	$50,000 to $80,000	Undergrad or postgrad level	No	Yes	No	No	No	No	No	No	Yes	No	No	No	No	No	No	3	9		1	0	0	0	0	0	0	0	0	0	0
18	Female	1	$30,000 to $50,000	Some post-secondary	Yes	No	No	No	No	Yes	No	No	No	No	No	No	No	No	No	1	1	1	1	0	1	0	1	0	1	1	0	0	0
18	Female	1	$30,000 to $50,000	Some post-secondary	Yes	No	No	No	No	Yes	No	No	No	No	No	No	No	No	No	2	1	0	0	0	0	0	0	0	0	0	0	0	1
18	Female	1	$30,000 to $50,000	Some post-secondary	Yes	No	No	No	No	Yes	No	No	No	No	No	No	No	No	No	3	1		0	0	0	0	0	0	0	0	0	0	0
18	Female	1	$30,000 to $50,000	Some post-secondary	Yes	No	No	No	No	Yes	No	No	No	No	No	No	No	No	No	1	2	0	0	1	0	1	0	0	1	0	1	0	1
18	Female	1	$30,000 to $50,000	Some post-secondary	Yes	No	No	No	No	Yes	No	No	No	No	No	No	No	No	No	2	2	1	1	0	1	0	1	1	0	1	0	1	0
18	Female	1	$30,000 to $50,000	Some post-secondary	Yes	No	No	No	No	Yes	No	No	No	No	No	No	No	No	No	3	2		0	0	0	0	0	0	0	0	0	0	0
18	Female	1	$30,000 to $50,000	Some post-secondary	Yes	No	No	No	No	Yes	No	No	No	No	No	No	No	No	No	1	3	1	0	0	0	0	0	0	1	0	0	0	0
18	Female	1	$30,000 to $50,000	Some post-secondary	Yes	No	No	No	No	Yes	No	No	No	No	No	No	No	No	No	2	3	0	0	0	1	1	0	0	0	0	1	1	0
18	Female	1	$30,000 to $50,000	Some post-secondary	Yes	No	No	No	No	Yes	No	No	No	No	No	No	No	No	No	3	3		1	0	0	0	0	0	0	0	0	0	0
18	Female	1	$30,000 to $50,000	Some post-secondary	Yes	No	No	No	No	Yes	No	No	No	No	No	No	No	No	No	1	4	0	0	0	1	0	0	0	0	1	0	0	0
18	Female	1	$30,000 to $50,000	Some post-secondary	Yes	No	No	No	No	Yes	No	No	No	No	No	No	No	No	No	2	4	1	0	0	0	0	1	0	1	0	0	1	0
18	Female	1	$30,000 to $50,000	Some post-secondary	Yes	No	No	No	No	Yes	No	No	No	No	No	No	No	No	No	3	4		1	0	0	0	0	0	0	0	0	0	0
18	Female	1	$30,000 to $50,000	Some post-secondary	Yes	No	No	No	No	Yes	No	No	No	No	No	No	No	No	No	1	5	0	0	0	0	1	0	1	0	0	0	0	0
18	Female	1	$30,000 to $50,000	Some post-secondary	Yes	No	No	No	No	Yes	No	No	No	No	No	No	No	No	No	2	5	1	1	1	0	0	0	0	1	0	1	1	0
18	Female	1	$30,000 to $50,000	Some post-secondary	Yes	No	No	No	No	Yes	No	No	No	No	No	No	No	No	No	3	5		0	0	0	0	0	0	0	0	0	0	0
18	Female	1	$30,000 to $50,000	Some post-secondary	Yes	No	No	No	No	Yes	No	No	No	No	No	No	No	No	No	1	6	0	0	0	0	0	0	0	1	0	0	1	0
18	Female	1	$30,000 to $50,000	Some post-secondary	Yes	No	No	No	No	Yes	No	No	No	No	No	No	No	No	No	2	6	1	1	1	0	0	1	1	0	1	0	0	1
18	Female	1	$30,000 to $50,000	Some post-secondary	Yes	No	No	No	No	Yes	No	No	No	No	No	No	No	No	No	3	6		0	0	0	0	0	0	0	0	0	0	0
18	Female	1	$30,000 to $50,000	Some post-secondary	Yes	No	No	No	No	Yes	No	No	No	No	No	No	No	No	No	1	7	1	1	0	1	1	0	1	0	0	0	0	1
18	Female	1	$30,000 to $50,000	Some post-secondary	Yes	No	No	No	No	Yes	No	No	No	No	No	No	No	No	No	2	7	0	0	1	0	0	1	0	0	0	1	0	0
18	Female	1	$30,000 to $50,000	Some post-secondary	Yes	No	No	No	No	Yes	No	No	No	No	No	No	No	No	No	3	7		0	0	0	0	0	0	0	0	0	0	0
18	Female	1	$30,000 to $50,000	Some post-secondary	Yes	No	No	No	No	Yes	No	No	No	No	No	No	No	No	No	1	8	0	0	1	0	1	0	0	0	1	0	0	1
18	Female	1	$30,000 to $50,000	Some post-secondary	Yes	No	No	No	No	Yes	No	No	No	No	No	No	No	No	No	2	8	1	0	0	0	0	0	1	0	0	1	0	0
18	Female	1	$30,000 to $50,000	Some post-secondary	Yes	No	No	No	No	Yes	No	No	No	No	No	No	No	No	No	3	8		1	0	0	0	0	0	0	0	0	0	0
18	Female	1	$30,000 to $50,000	Some post-secondary	Yes	No	No	No	No	Yes	No	No	No	No	No	No	No	No	No	1	9	0	0	0	0	0	1	0	0	1	0	1	0
18	Female	1	$30,000 to $50,000	Some post-secondary	Yes	No	No	No	No	Yes	No	No	No	No	No	No	No	No	No	2	9	1	1	0	1	1	0	1	0	0	1	0	1
18	Female	1	$30,000 to $50,000	Some post-secondary	Yes	No	No	No	No	Yes	No	No	No	No	No	No	No	No	No	3	9		0	0	0	0	0	0	0	0	0	0	0
19	Female	1	$30,000 to $50,000	Undergrad or postgrad level	Yes	No	No	No	No	Yes	No	No	No	No	No	No	No	No	No	1	1	1	1	0	1	0	1	0	0	1	0	0	1
19	Female	1	$30,000 to $50,000	Undergrad or postgrad level	Yes	No	No	No	No	Yes	No	No	No	No	No	No	No	No	No	2	1	0	0	1	0	1	0	1	0	0	1	1	0
19	Female	1	$30,000 to $50,000	Undergrad or postgrad level	Yes	No	No	No	No	Yes	No	No	No	No	No	No	No	No	No	3	1		0	0	0	0	0	0	0	0	0	0	0
19	Female	1	$30,000 to $50,000	Undergrad or postgrad level	Yes	No	No	No	No	Yes	No	No	No	No	No	No	No	No	No	1	2	0	0	1	0	1	0	0	1	0	0	0	0
19	Female	1	$30,000 to $50,000	Undergrad or postgrad level	Yes	No	No	No	No	Yes	No	No	No	No	No	No	No	No	No	2	2	1	1	0	0	0	1	1	0	0	1	0	1
19	Female	1	$30,000 to $50,000	Undergrad or postgrad level	Yes	No	No	No	No	Yes	No	No	No	No	No	No	No	No	No	3	2		0	0	0	0	0	0	0	0	0	0	0
19	Female	1	$30,000 to $50,000	Undergrad or postgrad level	Yes	No	No	No	No	Yes	No	No	No	No	No	No	No	No	No	1	3	1	0	0	0	1	0	0	1	0	0	1	0
19	Female	1	$30,000 to $50,000	Undergrad or postgrad level	Yes	No	No	No	No	Yes	No	No	No	No	No	No	No	No	No	2	3	0	0	1	0	0	0	1	0	1	0	0	0
19	Female	1	$30,000 to $50,000	Undergrad or postgrad level	Yes	No	No	No	No	Yes	No	No	No	No	No	No	No	No	No	3	3		1	0	0	0	0	0	0	0	0	0	0
19	Female	1	$30,000 to $50,000	Undergrad or postgrad level	Yes	No	No	No	No	Yes	No	No	No	No	No	No	No	No	No	1	4	0	0	0	0	0	0	0	1	1	0	0	1
19	Female	1	$30,000 to $50,000	Undergrad or postgrad level	Yes	No	No	No	No	Yes	No	No	No	No	No	No	No	No	No	2	4	1	1	0	1	0	1	0	0	0	0	1	0
19	Female	1	$30,000 to $50,000	Undergrad or postgrad level	Yes	No	No	No	No	Yes	No	No	No	No	No	No	No	No	No	3	4		0	0	0	0	0	0	0	0	0	0	0
19	Female	1	$30,000 to $50,000	Undergrad or postgrad level	Yes	No	No	No	No	Yes	No	No	No	No	No	No	No	No	No	1	5	1	0	0	1	1	0	0	1	0	1	1	0
19	Female	1	$30,000 to $50,000	Undergrad or postgrad level	Yes	No	No	No	No	Yes	No	No	No	No	No	No	No	No	No	2	5	0	0	1	0	0	0	0	0	0	0	0	1
19	Female	1	$30,000 to $50,000	Undergrad or postgrad level	Yes	No	No	No	No	Yes	No	No	No	No	No	No	No	No	No	3	5		1	0	0	0	0	0	0	0	0	0	0
19	Female	1	$30,000 to $50,000	Undergrad or postgrad level	Yes	No	No	No	No	Yes	No	No	No	No	No	No	No	No	No	1	6	1	1	0	0	1	0	1	0	1	0	0	1
19	Female	1	$30,000 to $50,000	Undergrad or postgrad level	Yes	No	No	No	No	Yes	No	No	No	No	No	No	No	No	No	2	6	0	0	0	1	0	0	0	0	0	1	0	0
19	Female	1	$30,000 to $50,000	Undergrad or postgrad level	Yes	No	No	No	No	Yes	No	No	No	No	No	No	No	No	No	3	6		0	0	0	0	0	0	0	0	0	0	0
19	Female	1	$30,000 to $50,000	Undergrad or postgrad level	Yes	No	No	No	No	Yes	No	No	No	No	No	No	No	No	No	1	7	1	0	0	1	0	1	0	0	0	0	0	1
19	Female	1	$30,000 to $50,000	Undergrad or postgrad level	Yes	No	No	No	No	Yes	No	No	No	No	No	No	No	No	No	2	7	0	0	1	0	1	0	0	1	0	1	0	0
19	Female	1	$30,000 to $50,000	Undergrad or postgrad level	Yes	No	No	No	No	Yes	No	No	No	No	No	No	No	No	No	3	7		1	0	0	0	0	0	0	0	0	0	0
19	Female	1	$30,000 to $50,000	Undergrad or postgrad level	Yes	No	No	No	No	Yes	No	No	No	No	No	No	No	No	No	1	8	1	0	1	0	0	1	0	1	0	0	0	0
19	Female	1	$30,000 to $50,000	Undergrad or postgrad level	Yes	No	No	No	No	Yes	No	No	No	No	No	No	No	No	No	2	8	0	0	0	0	0	0	1	0	1	0	1	0
19	Female	1	$30,000 to $50,000	Undergrad or postgrad level	Yes	No	No	No	No	Yes	No	No	No	No	No	No	No	No	No	3	8		1	0	0	0	0	0	0	0	0	0	0
19	Female	1	$30,000 to $50,000	Undergrad or postgrad level	Yes	No	No	No	No	Yes	No	No	No	No	No	No	No	No	No	1	9	1	0	0	1	0	0	1	0	0	1	0	0
19	Female	1	$30,000 to $50,000	Undergrad or postgrad level	Yes	No	No	No	No	Yes	No	No	No	No	No	No	No	No	No	2	9	0	0	1	0	0	1	0	0	1	0	1	0
19	Female	1	$30,000 to $50,000	Undergrad or postgrad level	Yes	No	No	No	No	Yes	No	No	No	No	No	No	No	No	No	3	9		1	0	0	0	0	0	0	0	0	0	0
20	Male	2	$50,000 to $80,000	Up to high schoool	Yes	No	No	No	No	Yes	No	No	No	No	No	No	No	No	No	1	1	1	1	1	0	0	1	0	1	0	0	0	1
20	Male	2	$50,000 to $80,000	Up to high schoool	Yes	No	No	No	No	Yes	No	No	No	No	No	No	No	No	No	2	1	0	0	0	0	1	0	0	0	1	0	1	0
20	Male	2	$50,000 to $80,000	Up to high schoool	Yes	No	No	No	No	Yes	No	No	No	No	No	No	No	No	No	3	1		0	0	0	0	0	0	0	0	0	0	0
20	Male	2	$50,000 to $80,000	Up to high schoool	Yes	No	No	No	No	Yes	No	No	No	No	No	No	No	No	No	1	2	0	0	0	0	1	0	0	1	1	0	0	0
20	Male	2	$50,000 to $80,000	Up to high schoool	Yes	No	No	No	No	Yes	No	No	No	No	No	No	No	No	No	2	2	1	1	0	1	0	0	0	0	0	1	0	1
20	Male	2	$50,000 to $80,000	Up to high schoool	Yes	No	No	No	No	Yes	No	No	No	No	No	No	No	No	No	3	2		0	0	0	0	0	0	0	0	0	0	0
20	Male	2	$50,000 to $80,000	Up to high schoool	Yes	No	No	No	No	Yes	No	No	No	No	No	No	No	No	No	1	3	1	1	0	1	0	1	0	1	0	1	1	0
20	Male	2	$50,000 to $80,000	Up to high schoool	Yes	No	No	No	No	Yes	No	No	No	No	No	No	No	No	No	2	3	0	0	1	0	0	0	1	0	1	0	0	1
20	Male	2	$50,000 to $80,000	Up to high schoool	Yes	No	No	No	No	Yes	No	No	No	No	No	No	No	No	No	3	3		0	0	0	0	0	0	0	0	0	0	0
20	Male	2	$50,000 to $80,000	Up to high schoool	Yes	No	No	No	No	Yes	No	No	No	No	No	No	No	No	No	1	4	1	1	0	1	0	0	0	1	0	0	0	1
20	Male	2	$50,000 to $80,000	Up to high schoool	Yes	No	No	No	No	Yes	No	No	No	No	No	No	No	No	No	2	4	0	0	0	0	0	1	0	0	0	1	0	0
20	Male	2	$50,000 to $80,000	Up to high schoool	Yes	No	No	No	No	Yes	No	No	No	No	No	No	No	No	No	3	4		0	0	0	0	0	0	0	0	0	0	0
20	Male	2	$50,000 to $80,000	Up to high schoool	Yes	No	No	No	No	Yes	No	No	No	No	No	No	No	No	No	1	5	0	0	0	0	1	0	0	1	1	0	0	1
20	Male	2	$50,000 to $80,000	Up to high schoool	Yes	No	No	No	No	Yes	No	No	No	No	No	No	No	No	No	2	5	1	1	1	0	0	1	1	0	0	0	0	0
20	Male	2	$50,000 to $80,000	Up to high schoool	Yes	No	No	No	No	Yes	No	No	No	No	No	No	No	No	No	3	5		0	0	0	0	0	0	0	0	0	0	0
20	Male	2	$50,000 to $80,000	Up to high schoool	Yes	No	No	No	No	Yes	No	No	No	No	No	No	No	No	No	1	6	0	0	1	0	1	0	0	0	0	0	0	1
20	Male	2	$50,000 to $80,000	Up to high schoool	Yes	No	No	No	No	Yes	No	No	No	No	No	No	No	No	No	2	6	1	1	0	1	0	1	1	0	1	0	1	0
20	Male	2	$50,000 to $80,000	Up to high schoool	Yes	No	No	No	No	Yes	No	No	No	No	No	No	No	No	No	3	6		0	0	0	0	0	0	0	0	0	0	0
20	Male	2	$50,000 to $80,000	Up to high schoool	Yes	No	No	No	No	Yes	No	No	No	No	No	No	No	No	No	1	7	0	0	0	1	0	0	1	0	0	0	1	0
20	Male	2	$50,000 to $80,000	Up to high schoool	Yes	No	No	No	No	Yes	No	No	No	No	No	No	No	No	No	2	7	1	1	1	0	0	1	0	0	0	1	0	1
20	Male	2	$50,000 to $80,000	Up to high schoool	Yes	No	No	No	No	Yes	No	No	No	No	No	No	No	No	No	3	7		0	0	0	0	0	0	0	0	0	0	0
20	Male	2	$50,000 to $80,000	Up to high schoool	Yes	No	No	No	No	Yes	No	No	No	No	No	No	No	No	No	1	8	0	0	0	0	1	0	1	0	0	1	0	0
20	Male	2	$50,000 to $80,000	Up to high schoool	Yes	No	No	No	No	Yes	No	No	No	No	No	No	No	No	No	2	8	1	1	0	1	0	0	0	1	0	0	1	0
20	Male	2	$50,000 to $80,000	Up to high schoool	Yes	No	No	No	No	Yes	No	No	No	No	No	No	No	No	No	3	8		0	0	0	0	0	0	0	0	0	0	0
20	Male	2	$50,000 to $80,000	Up to high schoool	Yes	No	No	No	No	Yes	No	No	No	No	No	No	No	No	No	1	9	1	0	1	0	0	0	1	0	1	0	0	0
20	Male	2	$50,000 to $80,000	Up to high schoool	Yes	No	No	No	No	Yes	No	No	No	No	No	No	No	No	No	2	9	0	0	0	0	1	0	0	0	0	1	1	0
20	Male	2	$50,000 to $80,000	Up to high schoool	Yes	No	No	No	No	Yes	No	No	No	No	No	No	No	No	No	3	9		1	0	0	0	0	0	0	0	0	0	0
21	Female	2	$30,000 to $50,000	Some post-secondary	No	Yes	No	No	No	Yes	No	No	No	No	No	No	No	No	No	1	1	1	1	1	0	0	1	0	1	0	0	0	1
21	Female	2	$30,000 to $50,000	Some post-secondary	No	Yes	No	No	No	Yes	No	No	No	No	No	No	No	No	No	2	1	0	0	0	0	1	0	0	0	1	0	1	0
21	Female	2	$30,000 to $50,000	Some post-secondary	No	Yes	No	No	No	Yes	No	No	No	No	No	No	No	No	No	3	1		0	0	0	0	0	0	0	0	0	0	0
21	Female	2	$30,000 to $50,000	Some post-secondary	No	Yes	No	No	No	Yes	No	No	No	No	No	No	No	No	No	1	2	0	0	0	0	1	0	0	1	1	0	0	0
21	Female	2	$30,000 to $50,000	Some post-secondary	No	Yes	No	No	No	Yes	No	No	No	No	No	No	No	No	No	2	2	1	1	0	1	0	0	0	0	0	1	0	1
21	Female	2	$30,000 to $50,000	Some post-secondary	No	Yes	No	No	No	Yes	No	No	No	No	No	No	No	No	No	3	2		0	0	0	0	0	0	0	0	0	0	0
21	Female	2	$30,000 to $50,000	Some post-secondary	No	Yes	No	No	No	Yes	No	No	No	No	No	No	No	No	No	1	3	1	1	0	1	0	1	0	1	0	1	1	0
21	Female	2	$30,000 to $50,000	Some post-secondary	No	Yes	No	No	No	Yes	No	No	No	No	No	No	No	No	No	2	3	0	0	1	0	0	0	1	0	1	0	0	1
21	Female	2	$30,000 to $50,000	Some post-secondary	No	Yes	No	No	No	Yes	No	No	No	No	No	No	No	No	No	3	3		0	0	0	0	0	0	0	0	0	0	0
21	Female	2	$30,000 to $50,000	Some post-secondary	No	Yes	No	No	No	Yes	No	No	No	No	No	No	No	No	No	1	4	1	1	0	1	0	0	0	1	0	0	0	1
21	Female	2	$30,000 to $50,000	Some post-secondary	No	Yes	No	No	No	Yes	No	No	No	No	No	No	No	No	No	2	4	0	0	0	0	0	1	0	0	0	1	0	0
21	Female	2	$30,000 to $50,000	Some post-secondary	No	Yes	No	No	No	Yes	No	No	No	No	No	No	No	No	No	3	4		0	0	0	0	0	0	0	0	0	0	0
21	Female	2	$30,000 to $50,000	Some post-secondary	No	Yes	No	No	No	Yes	No	No	No	No	No	No	No	No	No	1	5	1	1	0	0	1	0	0	1	1	0	0	1
21	Female	2	$30,000 to $50,000	Some post-secondary	No	Yes	No	No	No	Yes	No	No	No	No	No	No	No	No	No	2	5	0	0	1	0	0	1	1	0	0	0	0	0
21	Female	2	$30,000 to $50,000	Some post-secondary	No	Yes	No	No	No	Yes	No	No	No	No	No	No	No	No	No	3	5		0	0	0	0	0	0	0	0	0	0	0
21	Female	2	$30,000 to $50,000	Some post-secondary	No	Yes	No	No	No	Yes	No	No	No	No	No	No	No	No	No	1	6	0	0	1	0	1	0	0	0	0	0	0	1
21	Female	2	$30,000 to $50,000	Some post-secondary	No	Yes	No	No	No	Yes	No	No	No	No	No	No	No	No	No	2	6	1	1	0	1	0	1	1	0	1	0	1	0
21	Female	2	$30,000 to $50,000	Some post-secondary	No	Yes	No	No	No	Yes	No	No	No	No	No	No	No	No	No	3	6		0	0	0	0	0	0	0	0	0	0	0
21	Female	2	$30,000 to $50,000	Some post-secondary	No	Yes	No	No	No	Yes	No	No	No	No	No	No	No	No	No	1	7	1	1	0	1	0	0	1	0	0	0	1	0
21	Female	2	$30,000 to $50,000	Some post-secondary	No	Yes	No	No	No	Yes	No	No	No	No	No	No	No	No	No	2	7	0	0	1	0	0	1	0	0	0	1	0	1
21	Female	2	$30,000 to $50,000	Some post-secondary	No	Yes	No	No	No	Yes	No	No	No	No	No	No	No	No	No	3	7		0	0	0	0	0	0	0	0	0	0	0
21	Female	2	$30,000 to $50,000	Some post-secondary	No	Yes	No	No	No	Yes	No	No	No	No	No	No	No	No	No	1	8	0	0	0	0	1	0	1	0	0	1	0	0
21	Female	2	$30,000 to $50,000	Some post-secondary	No	Yes	No	No	No	Yes	No	No	No	No	No	No	No	No	No	2	8	1	1	0	1	0	0	0	1	0	0	1	0
21	Female	2	$30,000 to $50,000	Some post-secondary	No	Yes	No	No	No	Yes	No	No	No	No	No	No	No	No	No	3	8		0	0	0	0	0	0	0	0	0	0	0
21	Female	2	$30,000 to $50,000	Some post-secondary	No	Yes	No	No	No	Yes	No	No	No	No	No	No	No	No	No	1	9	0	0	1	0	0	0	1	0	1	0	0	0
21	Female	2	$30,000 to $50,000	Some post-secondary	No	Yes	No	No	No	Yes	No	No	No	No	No	No	No	No	No	2	9	1	1	0	0	1	0	0	0	0	1	1	0
21	Female	2	$30,000 to $50,000	Some post-secondary	No	Yes	No	No	No	Yes	No	No	No	No	No	No	No	No	No	3	9		0	0	0	0	0	0	0	0	0	0	0
22	Female	2	$80,000 to $150,000	Some post-secondary	No	No	Yes	No	No	Yes	No	No	No	No	No	No	No	No	No	1	1	0	0	0	0	0	0	0	0	0	0	0	0
22	Female	2	$80,000 to $150,000	Some post-secondary	No	No	Yes	No	No	Yes	No	No	No	No	No	No	No	No	No	2	1	1	0	0	1	0	1	0	1	1	0	0	1
22	Female	2	$80,000 to $150,000	Some post-secondary	No	No	Yes	No	No	Yes	No	No	No	No	No	No	No	No	No	3	1		1	0	0	0	0	0	0	0	0	0	0
22	Female	2	$80,000 to $150,000	Some post-secondary	No	No	Yes	No	No	Yes	No	No	No	No	No	No	No	No	No	1	2	0	0	0	1	1	0	0	0	1	0	0	0
22	Female	2	$80,000 to $150,000	Some post-secondary	No	No	Yes	No	No	Yes	No	No	No	No	No	No	No	No	No	2	2	1	1	1	0	0	1	1	0	0	1	1	0
22	Female	2	$80,000 to $150,000	Some post-secondary	No	No	Yes	No	No	Yes	No	No	No	No	No	No	No	No	No	3	2		0	0	0	0	0	0	0	0	0	0	0
22	Female	2	$80,000 to $150,000	Some post-secondary	No	No	Yes	No	No	Yes	No	No	No	No	No	No	No	No	No	1	3	1	0	1	0	0	1	1	0	0	0	1	0
22	Female	2	$80,000 to $150,000	Some post-secondary	No	No	Yes	No	No	Yes	No	No	No	No	No	No	No	No	No	2	3	0	0	0	1	1	0	0	0	0	1	0	0
22	Female	2	$80,000 to $150,000	Some post-secondary	No	No	Yes	No	No	Yes	No	No	No	No	No	No	No	No	No	3	3		1	0	0	0	0	0	0	0	0	0	0
22	Female	2	$80,000 to $150,000	Some post-secondary	No	No	Yes	No	No	Yes	No	No	No	No	No	No	No	No	No	1	4	1	1	0	1	0	0	0	1	0	1	0	1
22	Female	2	$80,000 to $150,000	Some post-secondary	No	No	Yes	No	No	Yes	No	No	No	No	No	No	No	No	No	2	4	0	0	1	0	1	0	1	0	0	0	0	0
22	Female	2	$80,000 to $150,000	Some post-secondary	No	No	Yes	No	No	Yes	No	No	No	No	No	No	No	No	No	3	4		0	0	0	0	0	0	0	0	0	0	0
22	Female	2	$80,000 to $150,000	Some post-secondary	No	No	Yes	No	No	Yes	No	No	No	No	No	No	No	No	No	1	5	1	0	0	1	1	0	1	0	0	0	0	1
22	Female	2	$80,000 to $150,000	Some post-secondary	No	No	Yes	No	No	Yes	No	No	No	No	No	No	No	No	No	2	5	0	0	0	0	0	0	0	0	1	0	1	0
22	Female	2	$80,000 to $150,000	Some post-secondary	No	No	Yes	No	No	Yes	No	No	No	No	No	No	No	No	No	3	5		1	0	0	0	0	0	0	0	0	0	0
22	Female	2	$80,000 to $150,000	Some post-secondary	No	No	Yes	No	No	Yes	No	No	No	No	No	No	No	No	No	1	6	1	0	0	0	0	1	0	1	1	0	0	0
22	Female	2	$80,000 to $150,000	Some post-secondary	No	No	Yes	No	No	Yes	No	No	No	No	No	No	No	No	No	2	6	0	0	1	0	0	0	0	0	0	1	1	0
22	Female	2	$80,000 to $150,000	Some post-secondary	No	No	Yes	No	No	Yes	No	No	No	No	No	No	No	No	No	3	6		1	0	0	0	0	0	0	0	0	0	0
22	Female	2	$80,000 to $150,000	Some post-secondary	No	No	Yes	No	No	Yes	No	No	No	No	No	No	No	No	No	1	7	0	0	1	0	0	0	0	1	1	0	1	0
22	Female	2	$80,000 to $150,000	Some post-secondary	No	No	Yes	No	No	Yes	No	No	No	No	No	No	No	No	No	2	7	1	1	0	0	0	1	1	0	0	1	0	1
22	Female	2	$80,000 to $150,000	Some post-secondary	No	No	Yes	No	No	Yes	No	No	No	No	No	No	No	No	No	3	7		0	0	0	0	0	0	0	0	0	0	0
22	Female	2	$80,000 to $150,000	Some post-secondary	No	No	Yes	No	No	Yes	No	No	No	No	No	No	No	No	No	1	8	1	1	1	0	1	0	1	0	1	0	1	0
22	Female	2	$80,000 to $150,000	Some post-secondary	No	No	Yes	No	No	Yes	No	No	No	No	No	No	No	No	No	2	8	0	0	0	0	0	1	0	1	0	0	0	0
22	Female	2	$80,000 to $150,000	Some post-secondary	No	No	Yes	No	No	Yes	No	No	No	No	No	No	No	No	No	3	8		0	0	0	0	0	0	0	0	0	0	0
22	Female	2	$80,000 to $150,000	Some post-secondary	No	No	Yes	No	No	Yes	No	No	No	No	No	No	No	No	No	1	9	1	0	0	0	0	0	0	1	0	1	0	1
22	Female	2	$80,000 to $150,000	Some post-secondary	No	No	Yes	No	No	Yes	No	No	No	No	No	No	No	No	No	2	9	0	0	0	1	1	0	0	0	0	0	0	0
22	Female	2	$80,000 to $150,000	Some post-secondary	No	No	Yes	No	No	Yes	No	No	No	No	No	No	No	No	No	3	9		1	0	0	0	0	0	0	0	0	0	0
23	Female	1	<$15,000	Some post-secondary	Yes	No	No	No	No	No	No	No	Yes	No	No	No	No	No	No	1	1	1	1	1	0	0	1	0	1	0	0	0	1
23	Female	1	<$15,000	Some post-secondary	Yes	No	No	No	No	No	No	No	Yes	No	No	No	No	No	No	2	1	0	0	0	0	1	0	0	0	1	0	1	0
23	Female	1	<$15,000	Some post-secondary	Yes	No	No	No	No	No	No	No	Yes	No	No	No	No	No	No	3	1		0	0	0	0	0	0	0	0	0	0	0
23	Female	1	<$15,000	Some post-secondary	Yes	No	No	No	No	No	No	No	Yes	No	No	No	No	No	No	1	2	0	0	0	0	1	0	0	1	1	0	0	0
23	Female	1	<$15,000	Some post-secondary	Yes	No	No	No	No	No	No	No	Yes	No	No	No	No	No	No	2	2	1	1	0	1	0	0	0	0	0	1	0	1
23	Female	1	<$15,000	Some post-secondary	Yes	No	No	No	No	No	No	No	Yes	No	No	No	No	No	No	3	2		0	0	0	0	0	0	0	0	0	0	0
23	Female	1	<$15,000	Some post-secondary	Yes	No	No	No	No	No	No	No	Yes	No	No	No	No	No	No	1	3	0	0	0	1	0	1	0	1	0	1	1	0
23	Female	1	<$15,000	Some post-secondary	Yes	No	No	No	No	No	No	No	Yes	No	No	No	No	No	No	2	3	1	1	1	0	0	0	1	0	1	0	0	1
23	Female	1	<$15,000	Some post-secondary	Yes	No	No	No	No	No	No	No	Yes	No	No	No	No	No	No	3	3		0	0	0	0	0	0	0	0	0	0	0
23	Female	1	<$15,000	Some post-secondary	Yes	No	No	No	No	No	No	No	Yes	No	No	No	No	No	No	1	4	1	1	0	1	0	0	0	1	0	0	0	1
23	Female	1	<$15,000	Some post-secondary	Yes	No	No	No	No	No	No	No	Yes	No	No	No	No	No	No	2	4	0	0	0	0	0	1	0	0	0	1	0	0
23	Female	1	<$15,000	Some post-secondary	Yes	No	No	No	No	No	No	No	Yes	No	No	No	No	No	No	3	4		0	0	0	0	0	0	0	0	0	0	0
23	Female	1	<$15,000	Some post-secondary	Yes	No	No	No	No	No	No	No	Yes	No	No	No	No	No	No	1	5	1	1	0	0	1	0	0	1	1	0	0	1
23	Female	1	<$15,000	Some post-secondary	Yes	No	No	No	No	No	No	No	Yes	No	No	No	No	No	No	2	5	0	0	1	0	0	1	1	0	0	0	0	0
23	Female	1	<$15,000	Some post-secondary	Yes	No	No	No	No	No	No	No	Yes	No	No	No	No	No	No	3	5		0	0	0	0	0	0	0	0	0	0	0
23	Female	1	<$15,000	Some post-secondary	Yes	No	No	No	No	No	No	No	Yes	No	No	No	No	No	No	1	6	0	0	1	0	1	0	0	0	0	0	0	1
23	Female	1	<$15,000	Some post-secondary	Yes	No	No	No	No	No	No	No	Yes	No	No	No	No	No	No	2	6	1	0	0	1	0	1	1	0	1	0	1	0
23	Female	1	<$15,000	Some post-secondary	Yes	No	No	No	No	No	No	No	Yes	No	No	No	No	No	No	3	6		1	0	0	0	0	0	0	0	0	0	0
23	Female	1	<$15,000	Some post-secondary	Yes	No	No	No	No	No	No	No	Yes	No	No	No	No	No	No	1	7	0	0	0	1	0	0	1	0	0	0	1	0
23	Female	1	<$15,000	Some post-secondary	Yes	No	No	No	No	No	No	No	Yes	No	No	No	No	No	No	2	7	1	1	1	0	0	1	0	0	0	1	0	1
23	Female	1	<$15,000	Some post-secondary	Yes	No	No	No	No	No	No	No	Yes	No	No	No	No	No	No	3	7		0	0	0	0	0	0	0	0	0	0	0
23	Female	1	<$15,000	Some post-secondary	Yes	No	No	No	No	No	No	No	Yes	No	No	No	No	No	No	1	8	0	0	0	0	1	0	1	0	0	1	0	0
23	Female	1	<$15,000	Some post-secondary	Yes	No	No	No	No	No	No	No	Yes	No	No	No	No	No	No	2	8	1	0	0	1	0	0	0	1	0	0	1	0
23	Female	1	<$15,000	Some post-secondary	Yes	No	No	No	No	No	No	No	Yes	No	No	No	No	No	No	3	8		1	0	0	0	0	0	0	0	0	0	0
23	Female	1	<$15,000	Some post-secondary	Yes	No	No	No	No	No	No	No	Yes	No	No	No	No	No	No	1	9	0	0	1	0	0	0	1	0	1	0	0	0
23	Female	1	<$15,000	Some post-secondary	Yes	No	No	No	No	No	No	No	Yes	No	No	No	No	No	No	2	9	1	0	0	0	1	0	0	0	0	1	1	0
23	Female	1	<$15,000	Some post-secondary	Yes	No	No	No	No	No	No	No	Yes	No	No	No	No	No	No	3	9		1	0	0	0	0	0	0	0	0	0	0
24	Female	2	$30,000 to $50,000	Up to high schoool	No	No	Yes	No	No	No	No	No	No	No	No	No	Yes	No	No	1	1	1	1	0	1	0	1	0	0	1	0	0	1
24	Female	2	$30,000 to $50,000	Up to high schoool	No	No	Yes	No	No	No	No	No	No	No	No	No	Yes	No	No	2	1	0	0	1	0	1	0	1	0	0	1	1	0
24	Female	2	$30,000 to $50,000	Up to high schoool	No	No	Yes	No	No	No	No	No	No	No	No	No	Yes	No	No	3	1		0	0	0	0	0	0	0	0	0	0	0
24	Female	2	$30,000 to $50,000	Up to high schoool	No	No	Yes	No	No	No	No	No	No	No	No	No	Yes	No	No	1	2	0	0	1	0	1	0	0	1	0	0	0	0
24	Female	2	$30,000 to $50,000	Up to high schoool	No	No	Yes	No	No	No	No	No	No	No	No	No	Yes	No	No	2	2	1	1	0	0	0	1	1	0	0	1	0	1
24	Female	2	$30,000 to $50,000	Up to high schoool	No	No	Yes	No	No	No	No	No	No	No	No	No	Yes	No	No	3	2		0	0	0	0	0	0	0	0	0	0	0
24	Female	2	$30,000 to $50,000	Up to high schoool	No	No	Yes	No	No	No	No	No	No	No	No	No	Yes	No	No	1	3	0	0	0	0	1	0	0	1	0	0	1	0
24	Female	2	$30,000 to $50,000	Up to high schoool	No	No	Yes	No	No	No	No	No	No	No	No	No	Yes	No	No	2	3	1	0	1	0	0	0	1	0	1	0	0	0
24	Female	2	$30,000 to $50,000	Up to high schoool	No	No	Yes	No	No	No	No	No	No	No	No	No	Yes	No	No	3	3		1	0	0	0	0	0	0	0	0	0	0
24	Female	2	$30,000 to $50,000	Up to high schoool	No	No	Yes	No	No	No	No	No	No	No	No	No	Yes	No	No	1	4	0	0	0	0	0	0	0	1	1	0	0	1
24	Female	2	$30,000 to $50,000	Up to high schoool	No	No	Yes	No	No	No	No	No	No	No	No	No	Yes	No	No	2	4	1	1	0	1	0	1	0	0	0	0	1	0
24	Female	2	$30,000 to $50,000	Up to high schoool	No	No	Yes	No	No	No	No	No	No	No	No	No	Yes	No	No	3	4		0	0	0	0	0	0	0	0	0	0	0
24	Female	2	$30,000 to $50,000	Up to high schoool	No	No	Yes	No	No	No	No	No	No	No	No	No	Yes	No	No	1	5	0	0	0	1	1	0	0	1	0	1	1	0
24	Female	2	$30,000 to $50,000	Up to high schoool	No	No	Yes	No	No	No	No	No	No	No	No	No	Yes	No	No	2	5	1	1	1	0	0	0	0	0	0	0	0	1
24	Female	2	$30,000 to $50,000	Up to high schoool	No	No	Yes	No	No	No	No	No	No	No	No	No	Yes	No	No	3	5		0	0	0	0	0	0	0	0	0	0	0
24	Female	2	$30,000 to $50,000	Up to high schoool	No	No	Yes	No	No	No	No	No	No	No	No	No	Yes	No	No	1	6	1	1	0	0	1	0	1	0	1	0	0	1
24	Female	2	$30,000 to $50,000	Up to high schoool	No	No	Yes	No	No	No	No	No	No	No	No	No	Yes	No	No	2	6	0	0	0	1	0	0	0	0	0	1	0	0
24	Female	2	$30,000 to $50,000	Up to high schoool	No	No	Yes	No	No	No	No	No	No	No	No	No	Yes	No	No	3	6		0	0	0	0	0	0	0	0	0	0	0
24	Female	2	$30,000 to $50,000	Up to high schoool	No	No	Yes	No	No	No	No	No	No	No	No	No	Yes	No	No	1	7	1	1	0	1	0	1	0	0	0	0	0	1
24	Female	2	$30,000 to $50,000	Up to high schoool	No	No	Yes	No	No	No	No	No	No	No	No	No	Yes	No	No	2	7	0	0	1	0	1	0	0	1	0	1	0	0
24	Female	2	$30,000 to $50,000	Up to high schoool	No	No	Yes	No	No	No	No	No	No	No	No	No	Yes	No	No	3	7		0	0	0	0	0	0	0	0	0	0	0
24	Female	2	$30,000 to $50,000	Up to high schoool	No	No	Yes	No	No	No	No	No	No	No	No	No	Yes	No	No	1	8	1	1	1	0	0	1	0	1	0	0	0	0
24	Female	2	$30,000 to $50,000	Up to high schoool	No	No	Yes	No	No	No	No	No	No	No	No	No	Yes	No	No	2	8	0	0	0	0	0	0	1	0	1	0	1	0
24	Female	2	$30,000 to $50,000	Up to high schoool	No	No	Yes	No	No	No	No	No	No	No	No	No	Yes	No	No	3	8		0	0	0	0	0	0	0	0	0	0	0
24	Female	2	$30,000 to $50,000	Up to high schoool	No	No	Yes	No	No	No	No	No	No	No	No	No	Yes	No	No	1	9	0	0	0	1	0	0	1	0	0	1	0	0
24	Female	2	$30,000 to $50,000	Up to high schoool	No	No	Yes	No	No	No	No	No	No	No	No	No	Yes	No	No	2	9	1	1	1	0	0	1	0	0	1	0	1	0
24	Female	2	$30,000 to $50,000	Up to high schoool	No	No	Yes	No	No	No	No	No	No	No	No	No	Yes	No	No	3	9		0	0	0	0	0	0	0	0	0	0	0
25	Female	1	$50,000 to $80,000	Undergrad or postgrad level	No	No	Yes	No	No	Yes	No	No	No	No	No	No	No	No	No	1	1	0	0	1	0	0	1	0	1	0	0	0	1
25	Female	1	$50,000 to $80,000	Undergrad or postgrad level	No	No	Yes	No	No	Yes	No	No	No	No	No	No	No	No	No	2	1	1	1	0	0	1	0	0	0	1	0	1	0
25	Female	1	$50,000 to $80,000	Undergrad or postgrad level	No	No	Yes	No	No	Yes	No	No	No	No	No	No	No	No	No	3	1		0	0	0	0	0	0	0	0	0	0	0
25	Female	1	$50,000 to $80,000	Undergrad or postgrad level	No	No	Yes	No	No	Yes	No	No	No	No	No	No	No	No	No	1	2	0	0	0	0	1	0	0	1	1	0	0	0
25	Female	1	$50,000 to $80,000	Undergrad or postgrad level	No	No	Yes	No	No	Yes	No	No	No	No	No	No	No	No	No	2	2	1	0	0	1	0	0	0	0	0	1	0	1
25	Female	1	$50,000 to $80,000	Undergrad or postgrad level	No	No	Yes	No	No	Yes	No	No	No	No	No	No	No	No	No	3	2		1	0	0	0	0	0	0	0	0	0	0
25	Female	1	$50,000 to $80,000	Undergrad or postgrad level	No	No	Yes	No	No	Yes	No	No	No	No	No	No	No	No	No	1	3	0	0	0	1	0	1	0	1	0	1	1	0
25	Female	1	$50,000 to $80,000	Undergrad or postgrad level	No	No	Yes	No	No	Yes	No	No	No	No	No	No	No	No	No	2	3	1	1	1	0	0	0	1	0	1	0	0	1
25	Female	1	$50,000 to $80,000	Undergrad or postgrad level	No	No	Yes	No	No	Yes	No	No	No	No	No	No	No	No	No	3	3		0	0	0	0	0	0	0	0	0	0	0
25	Female	1	$50,000 to $80,000	Undergrad or postgrad level	No	No	Yes	No	No	Yes	No	No	No	No	No	No	No	No	No	1	4	1	1	0	1	0	0	0	1	0	0	0	1
25	Female	1	$50,000 to $80,000	Undergrad or postgrad level	No	No	Yes	No	No	Yes	No	No	No	No	No	No	No	No	No	2	4	0	0	0	0	0	1	0	0	0	1	0	0
25	Female	1	$50,000 to $80,000	Undergrad or postgrad level	No	No	Yes	No	No	Yes	No	No	No	No	No	No	No	No	No	3	4		0	0	0	0	0	0	0	0	0	0	0
25	Female	1	$50,000 to $80,000	Undergrad or postgrad level	No	No	Yes	No	No	Yes	No	No	No	No	No	No	No	No	No	1	5	1	0	0	0	1	0	0	1	1	0	0	1
25	Female	1	$50,000 to $80,000	Undergrad or postgrad level	No	No	Yes	No	No	Yes	No	No	No	No	No	No	No	No	No	2	5	0	0	1	0	0	1	1	0	0	0	0	0
25	Female	1	$50,000 to $80,000	Undergrad or postgrad level	No	No	Yes	No	No	Yes	No	No	No	No	No	No	No	No	No	3	5		1	0	0	0	0	0	0	0	0	0	0
25	Female	1	$50,000 to $80,000	Undergrad or postgrad level	No	No	Yes	No	No	Yes	No	No	No	No	No	No	No	No	No	1	6	1	0	1	0	1	0	0	0	0	0	0	1
25	Female	1	$50,000 to $80,000	Undergrad or postgrad level	No	No	Yes	No	No	Yes	No	No	No	No	No	No	No	No	No	2	6	0	0	0	1	0	1	1	0	1	0	1	0
25	Female	1	$50,000 to $80,000	Undergrad or postgrad level	No	No	Yes	No	No	Yes	No	No	No	No	No	No	No	No	No	3	6		1	0	0	0	0	0	0	0	0	0	0
25	Female	1	$50,000 to $80,000	Undergrad or postgrad level	No	No	Yes	No	No	Yes	No	No	No	No	No	No	No	No	No	1	7	1	0	0	1	0	0	1	0	0	0	1	0
25	Female	1	$50,000 to $80,000	Undergrad or postgrad level	No	No	Yes	No	No	Yes	No	No	No	No	No	No	No	No	No	2	7	0	0	1	0	0	1	0	0	0	1	0	1
25	Female	1	$50,000 to $80,000	Undergrad or postgrad level	No	No	Yes	No	No	Yes	No	No	No	No	No	No	No	No	No	3	7		1	0	0	0	0	0	0	0	0	0	0
25	Female	1	$50,000 to $80,000	Undergrad or postgrad level	No	No	Yes	No	No	Yes	No	No	No	No	No	No	No	No	No	1	8	0	0	0	0	1	0	1	0	0	1	0	0
25	Female	1	$50,000 to $80,000	Undergrad or postgrad level	No	No	Yes	No	No	Yes	No	No	No	No	No	No	No	No	No	2	8	1	1	0	1	0	0	0	1	0	0	1	0
25	Female	1	$50,000 to $80,000	Undergrad or postgrad level	No	No	Yes	No	No	Yes	No	No	No	No	No	No	No	No	No	3	8		0	0	0	0	0	0	0	0	0	0	0
25	Female	1	$50,000 to $80,000	Undergrad or postgrad level	No	No	Yes	No	No	Yes	No	No	No	No	No	No	No	No	No	1	9	1	0	1	0	0	0	1	0	1	0	0	0
25	Female	1	$50,000 to $80,000	Undergrad or postgrad level	No	No	Yes	No	No	Yes	No	No	No	No	No	No	No	No	No	2	9	0	0	0	0	1	0	0	0	0	1	1	0
25	Female	1	$50,000 to $80,000	Undergrad or postgrad level	No	No	Yes	No	No	Yes	No	No	No	No	No	No	No	No	No	3	9		1	0	0	0	0	0	0	0	0	0	0
26	Female	1	$30,000 to $50,000	Some post-secondary	No	No	Yes	No	No	Yes	No	No	No	No	No	No	No	No	No	1	1	1	1	0	1	0	1	0	0	1	0	0	1
26	Female	1	$30,000 to $50,000	Some post-secondary	No	No	Yes	No	No	Yes	No	No	No	No	No	No	No	No	No	2	1	0	0	1	0	1	0	1	0	0	1	1	0
26	Female	1	$30,000 to $50,000	Some post-secondary	No	No	Yes	No	No	Yes	No	No	No	No	No	No	No	No	No	3	1		0	0	0	0	0	0	0	0	0	0	0
26	Female	1	$30,000 to $50,000	Some post-secondary	No	No	Yes	No	No	Yes	No	No	No	No	No	No	No	No	No	1	2	0	0	1	0	1	0	0	1	0	0	0	0
26	Female	1	$30,000 to $50,000	Some post-secondary	No	No	Yes	No	No	Yes	No	No	No	No	No	No	No	No	No	2	2	1	1	0	0	0	1	1	0	0	1	0	1
26	Female	1	$30,000 to $50,000	Some post-secondary	No	No	Yes	No	No	Yes	No	No	No	No	No	No	No	No	No	3	2		0	0	0	0	0	0	0	0	0	0	0
26	Female	1	$30,000 to $50,000	Some post-secondary	No	No	Yes	No	No	Yes	No	No	No	No	No	No	No	No	No	1	3	1	0	0	0	1	0	0	1	0	0	1	0
26	Female	1	$30,000 to $50,000	Some post-secondary	No	No	Yes	No	No	Yes	No	No	No	No	No	No	No	No	No	2	3	0	0	1	0	0	0	1	0	1	0	0	0
26	Female	1	$30,000 to $50,000	Some post-secondary	No	No	Yes	No	No	Yes	No	No	No	No	No	No	No	No	No	3	3		1	0	0	0	0	0	0	0	0	0	0
26	Female	1	$30,000 to $50,000	Some post-secondary	No	No	Yes	No	No	Yes	No	No	No	No	No	No	No	No	No	1	4	1	0	0	0	0	0	0	1	1	0	0	1
26	Female	1	$30,000 to $50,000	Some post-secondary	No	No	Yes	No	No	Yes	No	No	No	No	No	No	No	No	No	2	4	0	0	0	1	0	1	0	0	0	0	1	0
26	Female	1	$30,000 to $50,000	Some post-secondary	No	No	Yes	No	No	Yes	No	No	No	No	No	No	No	No	No	3	4		1	0	0	0	0	0	0	0	0	0	0
26	Female	1	$30,000 to $50,000	Some post-secondary	No	No	Yes	No	No	Yes	No	No	No	No	No	No	No	No	No	1	5	1	1	0	1	1	0	0	1	0	1	1	0
26	Female	1	$30,000 to $50,000	Some post-secondary	No	No	Yes	No	No	Yes	No	No	No	No	No	No	No	No	No	2	5	0	0	1	0	0	0	0	0	0	0	0	1
26	Female	1	$30,000 to $50,000	Some post-secondary	No	No	Yes	No	No	Yes	No	No	No	No	No	No	No	No	No	3	5		0	0	0	0	0	0	0	0	0	0	0
26	Female	1	$30,000 to $50,000	Some post-secondary	No	No	Yes	No	No	Yes	No	No	No	No	No	No	No	No	No	1	6	1	1	0	0	1	0	1	0	1	0	0	1
26	Female	1	$30,000 to $50,000	Some post-secondary	No	No	Yes	No	No	Yes	No	No	No	No	No	No	No	No	No	2	6	0	0	0	1	0	0	0	0	0	1	0	0
26	Female	1	$30,000 to $50,000	Some post-secondary	No	No	Yes	No	No	Yes	No	No	No	No	No	No	No	No	No	3	6		0	0	0	0	0	0	0	0	0	0	0
26	Female	1	$30,000 to $50,000	Some post-secondary	No	No	Yes	No	No	Yes	No	No	No	No	No	No	No	No	No	1	7	1	1	0	1	0	1	0	0	0	0	0	1
26	Female	1	$30,000 to $50,000	Some post-secondary	No	No	Yes	No	No	Yes	No	No	No	No	No	No	No	No	No	2	7	0	0	1	0	1	0	0	1	0	1	0	0
26	Female	1	$30,000 to $50,000	Some post-secondary	No	No	Yes	No	No	Yes	No	No	No	No	No	No	No	No	No	3	7		0	0	0	0	0	0	0	0	0	0	0
26	Female	1	$30,000 to $50,000	Some post-secondary	No	No	Yes	No	No	Yes	No	No	No	No	No	No	No	No	No	1	8	1	1	1	0	0	1	0	1	0	0	0	0
26	Female	1	$30,000 to $50,000	Some post-secondary	No	No	Yes	No	No	Yes	No	No	No	No	No	No	No	No	No	2	8	0	0	0	0	0	0	1	0	1	0	1	0
26	Female	1	$30,000 to $50,000	Some post-secondary	No	No	Yes	No	No	Yes	No	No	No	No	No	No	No	No	No	3	8		0	0	0	0	0	0	0	0	0	0	0
26	Female	1	$30,000 to $50,000	Some post-secondary	No	No	Yes	No	No	Yes	No	No	No	No	No	No	No	No	No	1	9	0	0	0	1	0	0	1	0	0	1	0	0
26	Female	1	$30,000 to $50,000	Some post-secondary	No	No	Yes	No	No	Yes	No	No	No	No	No	No	No	No	No	2	9	1	1	1	0	0	1	0	0	1	0	1	0
26	Female	1	$30,000 to $50,000	Some post-secondary	No	No	Yes	No	No	Yes	No	No	No	No	No	No	No	No	No	3	9		0	0	0	0	0	0	0	0	0	0	0
27	Female	1	$30,000 to $50,000	Up to high schoool	Yes	No	No	No	No	No	No	Yes	Yes	No	No	No	No	No	No	1	1	0	0	0	1	0	1	0	1	1	0	0	0
27	Female	1	$30,000 to $50,000	Up to high schoool	Yes	No	No	No	No	No	No	Yes	Yes	No	No	No	No	No	No	2	1	1	1	0	0	0	0	0	0	0	0	0	1
27	Female	1	$30,000 to $50,000	Up to high schoool	Yes	No	No	No	No	No	No	Yes	Yes	No	No	No	No	No	No	3	1		0	0	0	0	0	0	0	0	0	0	0
27	Female	1	$30,000 to $50,000	Up to high schoool	Yes	No	No	No	No	No	No	Yes	Yes	No	No	No	No	No	No	1	2	1	1	1	0	1	0	0	1	0	1	0	1
27	Female	1	$30,000 to $50,000	Up to high schoool	Yes	No	No	No	No	No	No	Yes	Yes	No	No	No	No	No	No	2	2	0	0	0	1	0	1	1	0	1	0	1	0
27	Female	1	$30,000 to $50,000	Up to high schoool	Yes	No	No	No	No	No	No	Yes	Yes	No	No	No	No	No	No	3	2		0	0	0	0	0	0	0	0	0	0	0
27	Female	1	$30,000 to $50,000	Up to high schoool	Yes	No	No	No	No	No	No	Yes	Yes	No	No	No	No	No	No	1	3	1	0	0	0	0	0	0	1	0	0	0	0
27	Female	1	$30,000 to $50,000	Up to high schoool	Yes	No	No	No	No	No	No	Yes	Yes	No	No	No	No	No	No	2	3	0	0	0	1	1	0	0	0	0	1	1	0
27	Female	1	$30,000 to $50,000	Up to high schoool	Yes	No	No	No	No	No	No	Yes	Yes	No	No	No	No	No	No	3	3		1	0	0	0	0	0	0	0	0	0	0
27	Female	1	$30,000 to $50,000	Up to high schoool	Yes	No	No	No	No	No	No	Yes	Yes	No	No	No	No	No	No	1	4	0	0	0	1	0	0	0	0	1	0	0	0
27	Female	1	$30,000 to $50,000	Up to high schoool	Yes	No	No	No	No	No	No	Yes	Yes	No	No	No	No	No	No	2	4	1	1	0	0	0	1	0	1	0	0	1	0
27	Female	1	$30,000 to $50,000	Up to high schoool	Yes	No	No	No	No	No	No	Yes	Yes	No	No	No	No	No	No	3	4		0	0	0	0	0	0	0	0	0	0	0
27	Female	1	$30,000 to $50,000	Up to high schoool	Yes	No	No	No	No	No	No	Yes	Yes	No	No	No	No	No	No	1	5	0	0	0	0	1	0	1	0	0	0	0	0
27	Female	1	$30,000 to $50,000	Up to high schoool	Yes	No	No	No	No	No	No	Yes	Yes	No	No	No	No	No	No	2	5	1	1	1	0	0	0	0	1	0	1	1	0
27	Female	1	$30,000 to $50,000	Up to high schoool	Yes	No	No	No	No	No	No	Yes	Yes	No	No	No	No	No	No	3	5		0	0	0	0	0	0	0	0	0	0	0
27	Female	1	$30,000 to $50,000	Up to high schoool	Yes	No	No	No	No	No	No	Yes	Yes	No	No	No	No	No	No	1	6	1	1	0	0	0	0	0	1	0	0	1	0
27	Female	1	$30,000 to $50,000	Up to high schoool	Yes	No	No	No	No	No	No	Yes	Yes	No	No	No	No	No	No	2	6	0	0	1	0	0	1	1	0	1	0	0	1
27	Female	1	$30,000 to $50,000	Up to high schoool	Yes	No	No	No	No	No	No	Yes	Yes	No	No	No	No	No	No	3	6		0	0	0	0	0	0	0	0	0	0	0
27	Female	1	$30,000 to $50,000	Up to high schoool	Yes	No	No	No	No	No	No	Yes	Yes	No	No	No	No	No	No	1	7	1	0	0	1	1	0	1	0	0	0	0	1
27	Female	1	$30,000 to $50,000	Up to high schoool	Yes	No	No	No	No	No	No	Yes	Yes	No	No	No	No	No	No	2	7	0	0	1	0	0	1	0	0	0	1	0	0
27	Female	1	$30,000 to $50,000	Up to high schoool	Yes	No	No	No	No	No	No	Yes	Yes	No	No	No	No	No	No	3	7		1	0	0	0	0	0	0	0	0	0	0
27	Female	1	$30,000 to $50,000	Up to high schoool	Yes	No	No	No	No	No	No	Yes	Yes	No	No	No	No	No	No	1	8	1	1	1	0	1	0	0	0	1	0	0	1
27	Female	1	$30,000 to $50,000	Up to high schoool	Yes	No	No	No	No	No	No	Yes	Yes	No	No	No	No	No	No	2	8	0	0	0	0	0	0	1	0	0	1	0	0
27	Female	1	$30,000 to $50,000	Up to high schoool	Yes	No	No	No	No	No	No	Yes	Yes	No	No	No	No	No	No	3	8		0	0	0	0	0	0	0	0	0	0	0
27	Female	1	$30,000 to $50,000	Up to high schoool	Yes	No	No	No	No	No	No	Yes	Yes	No	No	No	No	No	No	1	9	1	1	0	0	0	1	0	0	1	0	1	0
27	Female	1	$30,000 to $50,000	Up to high schoool	Yes	No	No	No	No	No	No	Yes	Yes	No	No	No	No	No	No	2	9	0	0	0	1	1	0	1	0	0	1	0	1
27	Female	1	$30,000 to $50,000	Up to high schoool	Yes	No	No	No	No	No	No	Yes	Yes	No	No	No	No	No	No	3	9		0	0	0	0	0	0	0	0	0	0	0
28	Female	2	$80,000 to $150,000	Undergrad or postgrad level	No	Yes	No	No	No	Yes	No	No	No	No	No	No	No	No	No	1	1	1	1	0	1	0	1	0	0	1	0	0	1
28	Female	2	$80,000 to $150,000	Undergrad or postgrad level	No	Yes	No	No	No	Yes	No	No	No	No	No	No	No	No	No	2	1	0	0	1	0	1	0	1	0	0	1	1	0
28	Female	2	$80,000 to $150,000	Undergrad or postgrad level	No	Yes	No	No	No	Yes	No	No	No	No	No	No	No	No	No	3	1		0	0	0	0	0	0	0	0	0	0	0
28	Female	2	$80,000 to $150,000	Undergrad or postgrad level	No	Yes	No	No	No	Yes	No	No	No	No	No	No	No	No	No	1	2	0	0	1	0	1	0	0	1	0	0	0	0
28	Female	2	$80,000 to $150,000	Undergrad or postgrad level	No	Yes	No	No	No	Yes	No	No	No	No	No	No	No	No	No	2	2	1	1	0	0	0	1	1	0	0	1	0	1
28	Female	2	$80,000 to $150,000	Undergrad or postgrad level	No	Yes	No	No	No	Yes	No	No	No	No	No	No	No	No	No	3	2		0	0	0	0	0	0	0	0	0	0	0
28	Female	2	$80,000 to $150,000	Undergrad or postgrad level	No	Yes	No	No	No	Yes	No	No	No	No	No	No	No	No	No	1	3	1	0	0	0	1	0	0	1	0	0	1	0
28	Female	2	$80,000 to $150,000	Undergrad or postgrad level	No	Yes	No	No	No	Yes	No	No	No	No	No	No	No	No	No	2	3	0	0	1	0	0	0	1	0	1	0	0	0
28	Female	2	$80,000 to $150,000	Undergrad or postgrad level	No	Yes	No	No	No	Yes	No	No	No	No	No	No	No	No	No	3	3		1	0	0	0	0	0	0	0	0	0	0
28	Female	2	$80,000 to $150,000	Undergrad or postgrad level	No	Yes	No	No	No	Yes	No	No	No	No	No	No	No	No	No	1	4	0	0	0	0	0	0	0	1	1	0	0	1
28	Female	2	$80,000 to $150,000	Undergrad or postgrad level	No	Yes	No	No	No	Yes	No	No	No	No	No	No	No	No	No	2	4	1	1	0	1	0	1	0	0	0	0	1	0
28	Female	2	$80,000 to $150,000	Undergrad or postgrad level	No	Yes	No	No	No	Yes	No	No	No	No	No	No	No	No	No	3	4		0	0	0	0	0	0	0	0	0	0	0
28	Female	2	$80,000 to $150,000	Undergrad or postgrad level	No	Yes	No	No	No	Yes	No	No	No	No	No	No	No	No	No	1	5	1	0	0	1	1	0	0	1	0	1	1	0
28	Female	2	$80,000 to $150,000	Undergrad or postgrad level	No	Yes	No	No	No	Yes	No	No	No	No	No	No	No	No	No	2	5	0	0	1	0	0	0	0	0	0	0	0	1
28	Female	2	$80,000 to $150,000	Undergrad or postgrad level	No	Yes	No	No	No	Yes	No	No	No	No	No	No	No	No	No	3	5		1	0	0	0	0	0	0	0	0	0	0
28	Female	2	$80,000 to $150,000	Undergrad or postgrad level	No	Yes	No	No	No	Yes	No	No	No	No	No	No	No	No	No	1	6	1	0	0	0	1	0	1	0	1	0	0	1
28	Female	2	$80,000 to $150,000	Undergrad or postgrad level	No	Yes	No	No	No	Yes	No	No	No	No	No	No	No	No	No	2	6	0	0	0	1	0	0	0	0	0	1	0	0
28	Female	2	$80,000 to $150,000	Undergrad or postgrad level	No	Yes	No	No	No	Yes	No	No	No	No	No	No	No	No	No	3	6		1	0	0	0	0	0	0	0	0	0	0
28	Female	2	$80,000 to $150,000	Undergrad or postgrad level	No	Yes	No	No	No	Yes	No	No	No	No	No	No	No	No	No	1	7	1	1	0	1	0	1	0	0	0	0	0	1
28	Female	2	$80,000 to $150,000	Undergrad or postgrad level	No	Yes	No	No	No	Yes	No	No	No	No	No	No	No	No	No	2	7	0	0	1	0	1	0	0	1	0	1	0	0
28	Female	2	$80,000 to $150,000	Undergrad or postgrad level	No	Yes	No	No	No	Yes	No	No	No	No	No	No	No	No	No	3	7		0	0	0	0	0	0	0	0	0	0	0
28	Female	2	$80,000 to $150,000	Undergrad or postgrad level	No	Yes	No	No	No	Yes	No	No	No	No	No	No	No	No	No	1	8	1	1	1	0	0	1	0	1	0	0	0	0
28	Female	2	$80,000 to $150,000	Undergrad or postgrad level	No	Yes	No	No	No	Yes	No	No	No	No	No	No	No	No	No	2	8	0	0	0	0	0	0	1	0	1	0	1	0
28	Female	2	$80,000 to $150,000	Undergrad or postgrad level	No	Yes	No	No	No	Yes	No	No	No	No	No	No	No	No	No	3	8		0	0	0	0	0	0	0	0	0	0	0
28	Female	2	$80,000 to $150,000	Undergrad or postgrad level	No	Yes	No	No	No	Yes	No	No	No	No	No	No	No	No	No	1	9	0	0	0	1	0	0	1	0	0	1	0	0
28	Female	2	$80,000 to $150,000	Undergrad or postgrad level	No	Yes	No	No	No	Yes	No	No	No	No	No	No	No	No	No	2	9	1	1	1	0	0	1	0	0	1	0	1	0
28	Female	2	$80,000 to $150,000	Undergrad or postgrad level	No	Yes	No	No	No	Yes	No	No	No	No	No	No	No	No	No	3	9		0	0	0	0	0	0	0	0	0	0	0
29	Female	1	$50,000 to $80,000	Some post-secondary	No	Yes	No	No	No	Yes	No	No	No	No	No	No	No	No	No	1	1	1	1	0	1	0	1	0	1	1	0	0	0
29	Female	1	$50,000 to $80,000	Some post-secondary	No	Yes	No	No	No	Yes	No	No	No	No	No	No	No	No	No	2	1	0	0	0	0	0	0	0	0	0	0	0	1
29	Female	1	$50,000 to $80,000	Some post-secondary	No	Yes	No	No	No	Yes	No	No	No	No	No	No	No	No	No	3	1		0	0	0	0	0	0	0	0	0	0	0
29	Female	1	$50,000 to $80,000	Some post-secondary	No	Yes	No	No	No	Yes	No	No	No	No	No	No	No	No	No	1	2	1	1	1	0	1	0	0	1	0	1	0	1
29	Female	1	$50,000 to $80,000	Some post-secondary	No	Yes	No	No	No	Yes	No	No	No	No	No	No	No	No	No	2	2	0	0	0	1	0	1	1	0	1	0	1	0
29	Female	1	$50,000 to $80,000	Some post-secondary	No	Yes	No	No	No	Yes	No	No	No	No	No	No	No	No	No	3	2		0	0	0	0	0	0	0	0	0	0	0
29	Female	1	$50,000 to $80,000	Some post-secondary	No	Yes	No	No	No	Yes	No	No	No	No	No	No	No	No	No	1	3	0	0	0	0	0	0	0	1	0	0	0	0
29	Female	1	$50,000 to $80,000	Some post-secondary	No	Yes	No	No	No	Yes	No	No	No	No	No	No	No	No	No	2	3	1	0	0	1	1	0	0	0	0	1	1	0
29	Female	1	$50,000 to $80,000	Some post-secondary	No	Yes	No	No	No	Yes	No	No	No	No	No	No	No	No	No	3	3		1	0	0	0	0	0	0	0	0	0	0
29	Female	1	$50,000 to $80,000	Some post-secondary	No	Yes	No	No	No	Yes	No	No	No	No	No	No	No	No	No	1	4	0	0	0	1	0	0	0	0	1	0	0	0
29	Female	1	$50,000 to $80,000	Some post-secondary	No	Yes	No	No	No	Yes	No	No	No	No	No	No	No	No	No	2	4	1	0	0	0	0	1	0	1	0	0	1	0
29	Female	1	$50,000 to $80,000	Some post-secondary	No	Yes	No	No	No	Yes	No	No	No	No	No	No	No	No	No	3	4		1	0	0	0	0	0	0	0	0	0	0
29	Female	1	$50,000 to $80,000	Some post-secondary	No	Yes	No	No	No	Yes	No	No	No	No	No	No	No	No	No	1	5	0	0	0	0	1	0	1	0	0	0	0	0
29	Female	1	$50,000 to $80,000	Some post-secondary	No	Yes	No	No	No	Yes	No	No	No	No	No	No	No	No	No	2	5	1	1	1	0	0	0	0	1	0	1	1	0
29	Female	1	$50,000 to $80,000	Some post-secondary	No	Yes	No	No	No	Yes	No	No	No	No	No	No	No	No	No	3	5		0	0	0	0	0	0	0	0	0	0	0
29	Female	1	$50,000 to $80,000	Some post-secondary	No	Yes	No	No	No	Yes	No	No	No	No	No	No	No	No	No	1	6	0	0	0	0	0	0	0	1	0	0	1	0
29	Female	1	$50,000 to $80,000	Some post-secondary	No	Yes	No	No	No	Yes	No	No	No	No	No	No	No	No	No	2	6	1	1	1	0	0	1	1	0	1	0	0	1
29	Female	1	$50,000 to $80,000	Some post-secondary	No	Yes	No	No	No	Yes	No	No	No	No	No	No	No	No	No	3	6		0	0	0	0	0	0	0	0	0	0	0
29	Female	1	$50,000 to $80,000	Some post-secondary	No	Yes	No	No	No	Yes	No	No	No	No	No	No	No	No	No	1	7	1	1	0	1	1	0	1	0	0	0	0	1
29	Female	1	$50,000 to $80,000	Some post-secondary	No	Yes	No	No	No	Yes	No	No	No	No	No	No	No	No	No	2	7	0	0	1	0	0	1	0	0	0	1	0	0
29	Female	1	$50,000 to $80,000	Some post-secondary	No	Yes	No	No	No	Yes	No	No	No	No	No	No	No	No	No	3	7		0	0	0	0	0	0	0	0	0	0	0
29	Female	1	$50,000 to $80,000	Some post-secondary	No	Yes	No	No	No	Yes	No	No	No	No	No	No	No	No	No	1	8	1	1	1	0	1	0	0	0	1	0	0	1
29	Female	1	$50,000 to $80,000	Some post-secondary	No	Yes	No	No	No	Yes	No	No	No	No	No	No	No	No	No	2	8	0	0	0	0	0	0	1	0	0	1	0	0
29	Female	1	$50,000 to $80,000	Some post-secondary	No	Yes	No	No	No	Yes	No	No	No	No	No	No	No	No	No	3	8		0	0	0	0	0	0	0	0	0	0	0
29	Female	1	$50,000 to $80,000	Some post-secondary	No	Yes	No	No	No	Yes	No	No	No	No	No	No	No	No	No	1	9	0	0	0	0	0	1	0	0	1	0	1	0
29	Female	1	$50,000 to $80,000	Some post-secondary	No	Yes	No	No	No	Yes	No	No	No	No	No	No	No	No	No	2	9	1	1	0	1	1	0	1	0	0	1	0	1
29	Female	1	$50,000 to $80,000	Some post-secondary	No	Yes	No	No	No	Yes	No	No	No	No	No	No	No	No	No	3	9		0	0	0	0	0	0	0	0	0	0	0
30	Female	1	$30,000 to $50,000	Some post-secondary	No	No	Yes	No	No	Yes	No	No	No	No	No	No	No	No	No	1	1	1	1	1	0	0	1	0	1	0	0	0	1
30	Female	1	$30,000 to $50,000	Some post-secondary	No	No	Yes	No	No	Yes	No	No	No	No	No	No	No	No	No	2	1	0	0	0	0	1	0	0	0	1	0	1	0
30	Female	1	$30,000 to $50,000	Some post-secondary	No	No	Yes	No	No	Yes	No	No	No	No	No	No	No	No	No	3	1		0	0	0	0	0	0	0	0	0	0	0
30	Female	1	$30,000 to $50,000	Some post-secondary	No	No	Yes	No	No	Yes	No	No	No	No	No	No	No	No	No	1	2	0	0	0	0	1	0	0	1	1	0	0	0
30	Female	1	$30,000 to $50,000	Some post-secondary	No	No	Yes	No	No	Yes	No	No	No	No	No	No	No	No	No	2	2	1	1	0	1	0	0	0	0	0	1	0	1
30	Female	1	$30,000 to $50,000	Some post-secondary	No	No	Yes	No	No	Yes	No	No	No	No	No	No	No	No	No	3	2		0	0	0	0	0	0	0	0	0	0	0
30	Female	1	$30,000 to $50,000	Some post-secondary	No	No	Yes	No	No	Yes	No	No	No	No	No	No	No	No	No	1	3	1	1	0	1	0	1	0	1	0	1	1	0
30	Female	1	$30,000 to $50,000	Some post-secondary	No	No	Yes	No	No	Yes	No	No	No	No	No	No	No	No	No	2	3	0	0	1	0	0	0	1	0	1	0	0	1
30	Female	1	$30,000 to $50,000	Some post-secondary	No	No	Yes	No	No	Yes	No	No	No	No	No	No	No	No	No	3	3		0	0	0	0	0	0	0	0	0	0	0
30	Female	1	$30,000 to $50,000	Some post-secondary	No	No	Yes	No	No	Yes	No	No	No	No	No	No	No	No	No	1	4	1	1	0	1	0	0	0	1	0	0	0	1
30	Female	1	$30,000 to $50,000	Some post-secondary	No	No	Yes	No	No	Yes	No	No	No	No	No	No	No	No	No	2	4	0	0	0	0	0	1	0	0	0	1	0	0
30	Female	1	$30,000 to $50,000	Some post-secondary	No	No	Yes	No	No	Yes	No	No	No	No	No	No	No	No	No	3	4		0	0	0	0	0	0	0	0	0	0	0
30	Female	1	$30,000 to $50,000	Some post-secondary	No	No	Yes	No	No	Yes	No	No	No	No	No	No	No	No	No	1	5	0	0	0	0	1	0	0	1	1	0	0	1
30	Female	1	$30,000 to $50,000	Some post-secondary	No	No	Yes	No	No	Yes	No	No	No	No	No	No	No	No	No	2	5	1	1	1	0	0	1	1	0	0	0	0	0
30	Female	1	$30,000 to $50,000	Some post-secondary	No	No	Yes	No	No	Yes	No	No	No	No	No	No	No	No	No	3	5		0	0	0	0	0	0	0	0	0	0	0
30	Female	1	$30,000 to $50,000	Some post-secondary	No	No	Yes	No	No	Yes	No	No	No	No	No	No	No	No	No	1	6	0	0	1	0	1	0	0	0	0	0	0	1
30	Female	1	$30,000 to $50,000	Some post-secondary	No	No	Yes	No	No	Yes	No	No	No	No	No	No	No	No	No	2	6	1	1	0	1	0	1	1	0	1	0	1	0
30	Female	1	$30,000 to $50,000	Some post-secondary	No	No	Yes	No	No	Yes	No	No	No	No	No	No	No	No	No	3	6		0	0	0	0	0	0	0	0	0	0	0
30	Female	1	$30,000 to $50,000	Some post-secondary	No	No	Yes	No	No	Yes	No	No	No	No	No	No	No	No	No	1	7	1	1	0	1	0	0	1	0	0	0	1	0
30	Female	1	$30,000 to $50,000	Some post-secondary	No	No	Yes	No	No	Yes	No	No	No	No	No	No	No	No	No	2	7	0	0	1	0	0	1	0	0	0	1	0	1
30	Female	1	$30,000 to $50,000	Some post-secondary	No	No	Yes	No	No	Yes	No	No	No	No	No	No	No	No	No	3	7		0	0	0	0	0	0	0	0	0	0	0
30	Female	1	$30,000 to $50,000	Some post-secondary	No	No	Yes	No	No	Yes	No	No	No	No	No	No	No	No	No	1	8	0	0	0	0	1	0	1	0	0	1	0	0
30	Female	1	$30,000 to $50,000	Some post-secondary	No	No	Yes	No	No	Yes	No	No	No	No	No	No	No	No	No	2	8	1	1	0	1	0	0	0	1	0	0	1	0
30	Female	1	$30,000 to $50,000	Some post-secondary	No	No	Yes	No	No	Yes	No	No	No	No	No	No	No	No	No	3	8		0	0	0	0	0	0	0	0	0	0	0
30	Female	1	$30,000 to $50,000	Some post-secondary	No	No	Yes	No	No	Yes	No	No	No	No	No	No	No	No	No	1	9	1	1	1	0	0	0	1	0	1	0	0	0
30	Female	1	$30,000 to $50,000	Some post-secondary	No	No	Yes	No	No	Yes	No	No	No	No	No	No	No	No	No	2	9	0	0	0	0	1	0	0	0	0	1	1	0
30	Female	1	$30,000 to $50,000	Some post-secondary	No	No	Yes	No	No	Yes	No	No	No	No	No	No	No	No	No	3	9		0	0	0	0	0	0	0	0	0	0	0
31	Male	1	$15,000 to $30,000	Some post-secondary	Yes	No	No	No	No	Yes	No	No	No	No	No	No	No	No	No	1	1	1	0	0	1	0	1	0	1	1	0	0	0
31	Male	1	$15,000 to $30,000	Some post-secondary	Yes	No	No	No	No	Yes	No	No	No	No	No	No	No	No	No	2	1	0	0	0	0	0	0	0	0	0	0	0	1
31	Male	1	$15,000 to $30,000	Some post-secondary	Yes	No	No	No	No	Yes	No	No	No	No	No	No	No	No	No	3	1		1	0	0	0	0	0	0	0	0	0	0
31	Male	1	$15,000 to $30,000	Some post-secondary	Yes	No	No	No	No	Yes	No	No	No	No	No	No	No	No	No	1	2	1	1	1	0	1	0	0	1	0	1	0	1
31	Male	1	$15,000 to $30,000	Some post-secondary	Yes	No	No	No	No	Yes	No	No	No	No	No	No	No	No	No	2	2	0	0	0	1	0	1	1	0	1	0	1	0
31	Male	1	$15,000 to $30,000	Some post-secondary	Yes	No	No	No	No	Yes	No	No	No	No	No	No	No	No	No	3	2		0	0	0	0	0	0	0	0	0	0	0
31	Male	1	$15,000 to $30,000	Some post-secondary	Yes	No	No	No	No	Yes	No	No	No	No	No	No	No	No	No	1	3	0	0	0	0	0	0	0	1	0	0	0	0
31	Male	1	$15,000 to $30,000	Some post-secondary	Yes	No	No	No	No	Yes	No	No	No	No	No	No	No	No	No	2	3	1	0	0	1	1	0	0	0	0	1	1	0
31	Male	1	$15,000 to $30,000	Some post-secondary	Yes	No	No	No	No	Yes	No	No	No	No	No	No	No	No	No	3	3		1	0	0	0	0	0	0	0	0	0	0
31	Male	1	$15,000 to $30,000	Some post-secondary	Yes	No	No	No	No	Yes	No	No	No	No	No	No	No	No	No	1	4	1	0	0	1	0	0	0	0	1	0	0	0
31	Male	1	$15,000 to $30,000	Some post-secondary	Yes	No	No	No	No	Yes	No	No	No	No	No	No	No	No	No	2	4	0	0	0	0	0	1	0	1	0	0	1	0
31	Male	1	$15,000 to $30,000	Some post-secondary	Yes	No	No	No	No	Yes	No	No	No	No	No	No	No	No	No	3	4		1	0	0	0	0	0	0	0	0	0	0
31	Male	1	$15,000 to $30,000	Some post-secondary	Yes	No	No	No	No	Yes	No	No	No	No	No	No	No	No	No	1	5	0	0	0	0	1	0	1	0	0	0	0	0
31	Male	1	$15,000 to $30,000	Some post-secondary	Yes	No	No	No	No	Yes	No	No	No	No	No	No	No	No	No	2	5	1	1	1	0	0	0	0	1	0	1	1	0
31	Male	1	$15,000 to $30,000	Some post-secondary	Yes	No	No	No	No	Yes	No	No	No	No	No	No	No	No	No	3	5		0	0	0	0	0	0	0	0	0	0	0
31	Male	1	$15,000 to $30,000	Some post-secondary	Yes	No	No	No	No	Yes	No	No	No	No	No	No	No	No	No	1	6	0	0	0	0	0	0	0	1	0	0	1	0
31	Male	1	$15,000 to $30,000	Some post-secondary	Yes	No	No	No	No	Yes	No	No	No	No	No	No	No	No	No	2	6	1	0	1	0	0	1	1	0	1	0	0	1
31	Male	1	$15,000 to $30,000	Some post-secondary	Yes	No	No	No	No	Yes	No	No	No	No	No	No	No	No	No	3	6		1	0	0	0	0	0	0	0	0	0	0
31	Male	1	$15,000 to $30,000	Some post-secondary	Yes	No	No	No	No	Yes	No	No	No	No	No	No	No	No	No	1	7	0	0	0	1	1	0	1	0	0	0	0	1
31	Male	1	$15,000 to $30,000	Some post-secondary	Yes	No	No	No	No	Yes	No	No	No	No	No	No	No	No	No	2	7	1	1	1	0	0	1	0	0	0	1	0	0
31	Male	1	$15,000 to $30,000	Some post-secondary	Yes	No	No	No	No	Yes	No	No	No	No	No	No	No	No	No	3	7		0	0	0	0	0	0	0	0	0	0	0
31	Male	1	$15,000 to $30,000	Some post-secondary	Yes	No	No	No	No	Yes	No	No	No	No	No	No	No	No	No	1	8	0	0	1	0	1	0	0	0	1	0	0	1
31	Male	1	$15,000 to $30,000	Some post-secondary	Yes	No	No	No	No	Yes	No	No	No	No	No	No	No	No	No	2	8	1	1	0	0	0	0	1	0	0	1	0	0
31	Male	1	$15,000 to $30,000	Some post-secondary	Yes	No	No	No	No	Yes	No	No	No	No	No	No	No	No	No	3	8		0	0	0	0	0	0	0	0	0	0	0
31	Male	1	$15,000 to $30,000	Some post-secondary	Yes	No	No	No	No	Yes	No	No	No	No	No	No	No	No	No	1	9	0	0	0	0	0	1	0	0	1	0	1	0
31	Male	1	$15,000 to $30,000	Some post-secondary	Yes	No	No	No	No	Yes	No	No	No	No	No	No	No	No	No	2	9	1	1	0	1	1	0	1	0	0	1	0	1
31	Male	1	$15,000 to $30,000	Some post-secondary	Yes	No	No	No	No	Yes	No	No	No	No	No	No	No	No	No	3	9		0	0	0	0	0	0	0	0	0	0	0
32	Male	1	<$15,000	Up to high schoool	No	No	No	Yes	No	Yes	No	No	No	No	No	No	No	No	No	1	1	0	0	0	1	0	1	0	0	1	0	0	1
32	Male	1	<$15,000	Up to high schoool	No	No	No	Yes	No	Yes	No	No	No	No	No	No	No	No	No	2	1	1	1	1	0	1	0	1	0	0	1	1	0
32	Male	1	<$15,000	Up to high schoool	No	No	No	Yes	No	Yes	No	No	No	No	No	No	No	No	No	3	1		0	0	0	0	0	0	0	0	0	0	0
32	Male	1	<$15,000	Up to high schoool	No	No	No	Yes	No	Yes	No	No	No	No	No	No	No	No	No	1	2	0	0	1	0	1	0	0	1	0	0	0	0
32	Male	1	<$15,000	Up to high schoool	No	No	No	Yes	No	Yes	No	No	No	No	No	No	No	No	No	2	2	1	1	0	0	0	1	1	0	0	1	0	1
32	Male	1	<$15,000	Up to high schoool	No	No	No	Yes	No	Yes	No	No	No	No	No	No	No	No	No	3	2		0	0	0	0	0	0	0	0	0	0	0
32	Male	1	<$15,000	Up to high schoool	No	No	No	Yes	No	Yes	No	No	No	No	No	No	No	No	No	1	3	1	0	0	0	1	0	0	1	0	0	1	0
32	Male	1	<$15,000	Up to high schoool	No	No	No	Yes	No	Yes	No	No	No	No	No	No	No	No	No	2	3	0	0	1	0	0	0	1	0	1	0	0	0
32	Male	1	<$15,000	Up to high schoool	No	No	No	Yes	No	Yes	No	No	No	No	No	No	No	No	No	3	3		1	0	0	0	0	0	0	0	0	0	0
32	Male	1	<$15,000	Up to high schoool	No	No	No	Yes	No	Yes	No	No	No	No	No	No	No	No	No	1	4	0	0	0	0	0	0	0	1	1	0	0	1
32	Male	1	<$15,000	Up to high schoool	No	No	No	Yes	No	Yes	No	No	No	No	No	No	No	No	No	2	4	1	1	0	1	0	1	0	0	0	0	1	0
32	Male	1	<$15,000	Up to high schoool	No	No	No	Yes	No	Yes	No	No	No	No	No	No	No	No	No	3	4		0	0	0	0	0	0	0	0	0	0	0
32	Male	1	<$15,000	Up to high schoool	No	No	No	Yes	No	Yes	No	No	No	No	No	No	No	No	No	1	5	1	1	0	1	1	0	0	1	0	1	1	0
32	Male	1	<$15,000	Up to high schoool	No	No	No	Yes	No	Yes	No	No	No	No	No	No	No	No	No	2	5	0	0	1	0	0	0	0	0	0	0	0	1
32	Male	1	<$15,000	Up to high schoool	No	No	No	Yes	No	Yes	No	No	No	No	No	No	No	No	No	3	5		0	0	0	0	0	0	0	0	0	0	0
32	Male	1	<$15,000	Up to high schoool	No	No	No	Yes	No	Yes	No	No	No	No	No	No	No	No	No	1	6	0	0	0	0	1	0	1	0	1	0	0	1
32	Male	1	<$15,000	Up to high schoool	No	No	No	Yes	No	Yes	No	No	No	No	No	No	No	No	No	2	6	1	0	0	1	0	0	0	0	0	1	0	0
32	Male	1	<$15,000	Up to high schoool	No	No	No	Yes	No	Yes	No	No	No	No	No	No	No	No	No	3	6		1	0	0	0	0	0	0	0	0	0	0
32	Male	1	<$15,000	Up to high schoool	No	No	No	Yes	No	Yes	No	No	No	No	No	No	No	No	No	1	7	0	0	0	1	0	1	0	0	0	0	0	1
32	Male	1	<$15,000	Up to high schoool	No	No	No	Yes	No	Yes	No	No	No	No	No	No	No	No	No	2	7	1	1	1	0	1	0	0	1	0	1	0	0
32	Male	1	<$15,000	Up to high schoool	No	No	No	Yes	No	Yes	No	No	No	No	No	No	No	No	No	3	7		0	0	0	0	0	0	0	0	0	0	0
32	Male	1	<$15,000	Up to high schoool	No	No	No	Yes	No	Yes	No	No	No	No	No	No	No	No	No	1	8	1	0	1	0	0	1	0	1	0	0	0	0
32	Male	1	<$15,000	Up to high schoool	No	No	No	Yes	No	Yes	No	No	No	No	No	No	No	No	No	2	8	0	0	0	0	0	0	1	0	1	0	1	0
32	Male	1	<$15,000	Up to high schoool	No	No	No	Yes	No	Yes	No	No	No	No	No	No	No	No	No	3	8		1	0	0	0	0	0	0	0	0	0	0
32	Male	1	<$15,000	Up to high schoool	No	No	No	Yes	No	Yes	No	No	No	No	No	No	No	No	No	1	9	1	1	0	1	0	0	1	0	0	1	0	0
32	Male	1	<$15,000	Up to high schoool	No	No	No	Yes	No	Yes	No	No	No	No	No	No	No	No	No	2	9	0	0	1	0	0	1	0	0	1	0	1	0
32	Male	1	<$15,000	Up to high schoool	No	No	No	Yes	No	Yes	No	No	No	No	No	No	No	No	No	3	9		0	0	0	0	0	0	0	0	0	0	0
33	Male	2	<$15,000	Up to high schoool	No	No	No	Yes	No	Yes	No	No	No	No	No	No	No	No	No	1	1	1	0	1	0	0	1	0	1	0	0	0	1
33	Male	2	<$15,000	Up to high schoool	No	No	No	Yes	No	Yes	No	No	No	No	No	No	No	No	No	2	1	0	0	0	0	1	0	0	0	1	0	1	0
33	Male	2	<$15,000	Up to high schoool	No	No	No	Yes	No	Yes	No	No	No	No	No	No	No	No	No	3	1		1	0	0	0	0	0	0	0	0	0	0
33	Male	2	<$15,000	Up to high schoool	No	No	No	Yes	No	Yes	No	No	No	No	No	No	No	No	No	1	2	0	0	0	0	1	0	0	1	1	0	0	0
33	Male	2	<$15,000	Up to high schoool	No	No	No	Yes	No	Yes	No	No	No	No	No	No	No	No	No	2	2	1	0	0	1	0	0	0	0	0	1	0	1
33	Male	2	<$15,000	Up to high schoool	No	No	No	Yes	No	Yes	No	No	No	No	No	No	No	No	No	3	2		1	0	0	0	0	0	0	0	0	0	0
33	Male	2	<$15,000	Up to high schoool	No	No	No	Yes	No	Yes	No	No	No	No	No	No	No	No	No	1	3	1	0	0	1	0	1	0	1	0	1	1	0
33	Male	2	<$15,000	Up to high schoool	No	No	No	Yes	No	Yes	No	No	No	No	No	No	No	No	No	2	3	0	0	1	0	0	0	1	0	1	0	0	1
33	Male	2	<$15,000	Up to high schoool	No	No	No	Yes	No	Yes	No	No	No	No	No	No	No	No	No	3	3		1	0	0	0	0	0	0	0	0	0	0
33	Male	2	<$15,000	Up to high schoool	No	No	No	Yes	No	Yes	No	No	No	No	No	No	No	No	No	1	4	0	0	0	1	0	0	0	1	0	0	0	1
33	Male	2	<$15,000	Up to high schoool	No	No	No	Yes	No	Yes	No	No	No	No	No	No	No	No	No	2	4	1	0	0	0	0	1	0	0	0	1	0	0
33	Male	2	<$15,000	Up to high schoool	No	No	No	Yes	No	Yes	No	No	No	No	No	No	No	No	No	3	4		1	0	0	0	0	0	0	0	0	0	0
33	Male	2	<$15,000	Up to high schoool	No	No	No	Yes	No	Yes	No	No	No	No	No	No	No	No	No	1	5	0	0	0	0	1	0	0	1	1	0	0	1
33	Male	2	<$15,000	Up to high schoool	No	No	No	Yes	No	Yes	No	No	No	No	No	No	No	No	No	2	5	1	0	1	0	0	1	1	0	0	0	0	0
33	Male	2	<$15,000	Up to high schoool	No	No	No	Yes	No	Yes	No	No	No	No	No	No	No	No	No	3	5		1	0	0	0	0	0	0	0	0	0	0
33	Male	2	<$15,000	Up to high schoool	No	No	No	Yes	No	Yes	No	No	No	No	No	No	No	No	No	1	6	0	0	1	0	1	0	0	0	0	0	0	1
33	Male	2	<$15,000	Up to high schoool	No	No	No	Yes	No	Yes	No	No	No	No	No	No	No	No	No	2	6	1	0	0	1	0	1	1	0	1	0	1	0
33	Male	2	<$15,000	Up to high schoool	No	No	No	Yes	No	Yes	No	No	No	No	No	No	No	No	No	3	6		1	0	0	0	0	0	0	0	0	0	0
33	Male	2	<$15,000	Up to high schoool	No	No	No	Yes	No	Yes	No	No	No	No	No	No	No	No	No	1	7	1	0	0	1	0	0	1	0	0	0	1	0
33	Male	2	<$15,000	Up to high schoool	No	No	No	Yes	No	Yes	No	No	No	No	No	No	No	No	No	2	7	0	0	1	0	0	1	0	0	0	1	0	1
33	Male	2	<$15,000	Up to high schoool	No	No	No	Yes	No	Yes	No	No	No	No	No	No	No	No	No	3	7		1	0	0	0	0	0	0	0	0	0	0
33	Male	2	<$15,000	Up to high schoool	No	No	No	Yes	No	Yes	No	No	No	No	No	No	No	No	No	1	8	1	0	0	0	1	0	1	0	0	1	0	0
33	Male	2	<$15,000	Up to high schoool	No	No	No	Yes	No	Yes	No	No	No	No	No	No	No	No	No	2	8	0	0	0	1	0	0	0	1	0	0	1	0
33	Male	2	<$15,000	Up to high schoool	No	No	No	Yes	No	Yes	No	No	No	No	No	No	No	No	No	3	8		1	0	0	0	0	0	0	0	0	0	0
33	Male	2	<$15,000	Up to high schoool	No	No	No	Yes	No	Yes	No	No	No	No	No	No	No	No	No	1	9	0	0	1	0	0	0	1	0	1	0	0	0
33	Male	2	<$15,000	Up to high schoool	No	No	No	Yes	No	Yes	No	No	No	No	No	No	No	No	No	2	9	1	0	0	0	1	0	0	0	0	1	1	0
33	Male	2	<$15,000	Up to high schoool	No	No	No	Yes	No	Yes	No	No	No	No	No	No	No	No	No	3	9		1	0	0	0	0	0	0	0	0	0	0
34	Female	3	>$150,000	Undergrad or postgrad level	No	No	Yes	No	No	Yes	No	No	No	No	No	No	No	No	No	1	1	1	1	0	1	0	1	0	1	1	0	0	0
34	Female	3	>$150,000	Undergrad or postgrad level	No	No	Yes	No	No	Yes	No	No	No	No	No	No	No	No	No	2	1	0	0	0	0	0	0	0	0	0	0	0	1
34	Female	3	>$150,000	Undergrad or postgrad level	No	No	Yes	No	No	Yes	No	No	No	No	No	No	No	No	No	3	1		0	0	0	0	0	0	0	0	0	0	0
34	Female	3	>$150,000	Undergrad or postgrad level	No	No	Yes	No	No	Yes	No	No	No	No	No	No	No	No	No	1	2	0	0	1	0	1	0	0	1	0	1	0	1
34	Female	3	>$150,000	Undergrad or postgrad level	No	No	Yes	No	No	Yes	No	No	No	No	No	No	No	No	No	2	2	1	1	0	1	0	1	1	0	1	0	1	0
34	Female	3	>$150,000	Undergrad or postgrad level	No	No	Yes	No	No	Yes	No	No	No	No	No	No	No	No	No	3	2		0	0	0	0	0	0	0	0	0	0	0
34	Female	3	>$150,000	Undergrad or postgrad level	No	No	Yes	No	No	Yes	No	No	No	No	No	No	No	No	No	1	3	0	0	0	0	0	0	0	1	0	0	0	0
34	Female	3	>$150,000	Undergrad or postgrad level	No	No	Yes	No	No	Yes	No	No	No	No	No	No	No	No	No	2	3	1	0	0	1	1	0	0	0	0	1	1	0
34	Female	3	>$150,000	Undergrad or postgrad level	No	No	Yes	No	No	Yes	No	No	No	No	No	No	No	No	No	3	3		1	0	0	0	0	0	0	0	0	0	0
34	Female	3	>$150,000	Undergrad or postgrad level	No	No	Yes	No	No	Yes	No	No	No	No	No	No	No	No	No	1	4	0	0	0	1	0	0	0	0	1	0	0	0
34	Female	3	>$150,000	Undergrad or postgrad level	No	No	Yes	No	No	Yes	No	No	No	No	No	No	No	No	No	2	4	1	1	0	0	0	1	0	1	0	0	1	0
34	Female	3	>$150,000	Undergrad or postgrad level	No	No	Yes	No	No	Yes	No	No	No	No	No	No	No	No	No	3	4		0	0	0	0	0	0	0	0	0	0	0
34	Female	3	>$150,000	Undergrad or postgrad level	No	No	Yes	No	No	Yes	No	No	No	No	No	No	No	No	No	1	5	1	0	0	0	1	0	1	0	0	0	0	0
34	Female	3	>$150,000	Undergrad or postgrad level	No	No	Yes	No	No	Yes	No	No	No	No	No	No	No	No	No	2	5	0	0	1	0	0	0	0	1	0	1	1	0
34	Female	3	>$150,000	Undergrad or postgrad level	No	No	Yes	No	No	Yes	No	No	No	No	No	No	No	No	No	3	5		1	0	0	0	0	0	0	0	0	0	0
34	Female	3	>$150,000	Undergrad or postgrad level	No	No	Yes	No	No	Yes	No	No	No	No	No	No	No	No	No	1	6	0	0	0	0	0	0	0	1	0	0	1	0
34	Female	3	>$150,000	Undergrad or postgrad level	No	No	Yes	No	No	Yes	No	No	No	No	No	No	No	No	No	2	6	1	1	1	0	0	1	1	0	1	0	0	1
34	Female	3	>$150,000	Undergrad or postgrad level	No	No	Yes	No	No	Yes	No	No	No	No	No	No	No	No	No	3	6		0	0	0	0	0	0	0	0	0	0	0
34	Female	3	>$150,000	Undergrad or postgrad level	No	No	Yes	No	No	Yes	No	No	No	No	No	No	No	No	No	1	7	1	1	0	1	1	0	1	0	0	0	0	1
34	Female	3	>$150,000	Undergrad or postgrad level	No	No	Yes	No	No	Yes	No	No	No	No	No	No	No	No	No	2	7	0	0	1	0	0	1	0	0	0	1	0	0
34	Female	3	>$150,000	Undergrad or postgrad level	No	No	Yes	No	No	Yes	No	No	No	No	No	No	No	No	No	3	7		0	0	0	0	0	0	0	0	0	0	0
34	Female	3	>$150,000	Undergrad or postgrad level	No	No	Yes	No	No	Yes	No	No	No	No	No	No	No	No	No	1	8	1	0	1	0	1	0	0	0	1	0	0	1
34	Female	3	>$150,000	Undergrad or postgrad level	No	No	Yes	No	No	Yes	No	No	No	No	No	No	No	No	No	2	8	0	0	0	0	0	0	1	0	0	1	0	0
34	Female	3	>$150,000	Undergrad or postgrad level	No	No	Yes	No	No	Yes	No	No	No	No	No	No	No	No	No	3	8		1	0	0	0	0	0	0	0	0	0	0
34	Female	3	>$150,000	Undergrad or postgrad level	No	No	Yes	No	No	Yes	No	No	No	No	No	No	No	No	No	1	9	0	0	0	0	0	1	0	0	1	0	1	0
34	Female	3	>$150,000	Undergrad or postgrad level	No	No	Yes	No	No	Yes	No	No	No	No	No	No	No	No	No	2	9	1	1	0	1	1	0	1	0	0	1	0	1
34	Female	3	>$150,000	Undergrad or postgrad level	No	No	Yes	No	No	Yes	No	No	No	No	No	No	No	No	No	3	9		0	0	0	0	0	0	0	0	0	0	0
35	Female	1	$15,000 to $30,000	Up to high schoool	No	No	No	Yes	No	Yes	No	No	No	No	No	No	No	No	No	1	1	0	0	0	0	0	0	0	0	0	0	0	0
35	Female	1	$15,000 to $30,000	Up to high schoool	No	No	No	Yes	No	Yes	No	No	No	No	No	No	No	No	No	2	1	1	1	0	1	0	1	0	1	1	0	0	1
35	Female	1	$15,000 to $30,000	Up to high schoool	No	No	No	Yes	No	Yes	No	No	No	No	No	No	No	No	No	3	1		0	0	0	0	0	0	0	0	0	0	0
35	Female	1	$15,000 to $30,000	Up to high schoool	No	No	No	Yes	No	Yes	No	No	No	No	No	No	No	No	No	1	2	1	1	0	1	1	0	0	0	1	0	0	0
35	Female	1	$15,000 to $30,000	Up to high schoool	No	No	No	Yes	No	Yes	No	No	No	No	No	No	No	No	No	2	2	0	0	1	0	0	1	1	0	0	1	1	0
35	Female	1	$15,000 to $30,000	Up to high schoool	No	No	No	Yes	No	Yes	No	No	No	No	No	No	No	No	No	3	2		0	0	0	0	0	0	0	0	0	0	0
35	Female	1	$15,000 to $30,000	Up to high schoool	No	No	No	Yes	No	Yes	No	No	No	No	No	No	No	No	No	1	3	0	0	1	0	0	1	1	0	0	0	1	0
35	Female	1	$15,000 to $30,000	Up to high schoool	No	No	No	Yes	No	Yes	No	No	No	No	No	No	No	No	No	2	3	1	1	0	1	1	0	0	0	0	1	0	0
35	Female	1	$15,000 to $30,000	Up to high schoool	No	No	No	Yes	No	Yes	No	No	No	No	No	No	No	No	No	3	3		0	0	0	0	0	0	0	0	0	0	0
35	Female	1	$15,000 to $30,000	Up to high schoool	No	No	No	Yes	No	Yes	No	No	No	No	No	No	No	No	No	1	4	0	0	0	1	0	0	0	1	0	1	0	1
35	Female	1	$15,000 to $30,000	Up to high schoool	No	No	No	Yes	No	Yes	No	No	No	No	No	No	No	No	No	2	4	1	1	1	0	1	0	1	0	0	0	0	0
35	Female	1	$15,000 to $30,000	Up to high schoool	No	No	No	Yes	No	Yes	No	No	No	No	No	No	No	No	No	3	4		0	0	0	0	0	0	0	0	0	0	0
35	Female	1	$15,000 to $30,000	Up to high schoool	No	No	No	Yes	No	Yes	No	No	No	No	No	No	No	No	No	1	5	1	1	0	1	1	0	1	0	0	0	0	1
35	Female	1	$15,000 to $30,000	Up to high schoool	No	No	No	Yes	No	Yes	No	No	No	No	No	No	No	No	No	2	5	0	0	0	0	0	0	0	0	1	0	1	0
35	Female	1	$15,000 to $30,000	Up to high schoool	No	No	No	Yes	No	Yes	No	No	No	No	No	No	No	No	No	3	5		0	0	0	0	0	0	0	0	0	0	0
35	Female	1	$15,000 to $30,000	Up to high schoool	No	No	No	Yes	No	Yes	No	No	No	No	No	No	No	No	No	1	6	0	0	0	0	0	1	0	1	1	0	0	0
35	Female	1	$15,000 to $30,000	Up to high schoool	No	No	No	Yes	No	Yes	No	No	No	No	No	No	No	No	No	2	6	1	1	1	0	0	0	0	0	0	1	1	0
35	Female	1	$15,000 to $30,000	Up to high schoool	No	No	No	Yes	No	Yes	No	No	No	No	No	No	No	No	No	3	6		0	0	0	0	0	0	0	0	0	0	0
35	Female	1	$15,000 to $30,000	Up to high schoool	No	No	No	Yes	No	Yes	No	No	No	No	No	No	No	No	No	1	7	0	0	1	0	0	0	0	1	1	0	1	0
35	Female	1	$15,000 to $30,000	Up to high schoool	No	No	No	Yes	No	Yes	No	No	No	No	No	No	No	No	No	2	7	1	1	0	0	0	1	1	0	0	1	0	1
35	Female	1	$15,000 to $30,000	Up to high schoool	No	No	No	Yes	No	Yes	No	No	No	No	No	No	No	No	No	3	7		0	0	0	0	0	0	0	0	0	0	0
35	Female	1	$15,000 to $30,000	Up to high schoool	No	No	No	Yes	No	Yes	No	No	No	No	No	No	No	No	No	1	8	1	1	1	0	1	0	1	0	1	0	1	0
35	Female	1	$15,000 to $30,000	Up to high schoool	No	No	No	Yes	No	Yes	No	No	No	No	No	No	No	No	No	2	8	0	0	0	0	0	1	0	1	0	0	0	0
35	Female	1	$15,000 to $30,000	Up to high schoool	No	No	No	Yes	No	Yes	No	No	No	No	No	No	No	No	No	3	8		0	0	0	0	0	0	0	0	0	0	0
35	Female	1	$15,000 to $30,000	Up to high schoool	No	No	No	Yes	No	Yes	No	No	No	No	No	No	No	No	No	1	9	1	1	0	0	0	0	0	1	0	1	0	1
35	Female	1	$15,000 to $30,000	Up to high schoool	No	No	No	Yes	No	Yes	No	No	No	No	No	No	No	No	No	2	9	0	0	0	1	1	0	0	0	0	0	0	0
35	Female	1	$15,000 to $30,000	Up to high schoool	No	No	No	Yes	No	Yes	No	No	No	No	No	No	No	No	No	3	9		0	0	0	0	0	0	0	0	0	0	0
36	Female	1	$50,000 to $80,000	Some post-secondary	No	No	Yes	No	No	Yes	No	No	No	No	No	No	No	No	No	1	1	1	1	1	0	0	1	0	1	0	0	0	1
36	Female	1	$50,000 to $80,000	Some post-secondary	No	No	Yes	No	No	Yes	No	No	No	No	No	No	No	No	No	2	1	0	0	0	0	1	0	0	0	1	0	1	0
36	Female	1	$50,000 to $80,000	Some post-secondary	No	No	Yes	No	No	Yes	No	No	No	No	No	No	No	No	No	3	1		0	0	0	0	0	0	0	0	0	0	0
36	Female	1	$50,000 to $80,000	Some post-secondary	No	No	Yes	No	No	Yes	No	No	No	No	No	No	No	No	No	1	2	0	0	0	0	1	0	0	1	1	0	0	0
36	Female	1	$50,000 to $80,000	Some post-secondary	No	No	Yes	No	No	Yes	No	No	No	No	No	No	No	No	No	2	2	1	1	0	1	0	0	0	0	0	1	0	1
36	Female	1	$50,000 to $80,000	Some post-secondary	No	No	Yes	No	No	Yes	No	No	No	No	No	No	No	No	No	3	2		0	0	0	0	0	0	0	0	0	0	0
36	Female	1	$50,000 to $80,000	Some post-secondary	No	No	Yes	No	No	Yes	No	No	No	No	No	No	No	No	No	1	3	1	1	0	1	0	1	0	1	0	1	1	0
36	Female	1	$50,000 to $80,000	Some post-secondary	No	No	Yes	No	No	Yes	No	No	No	No	No	No	No	No	No	2	3	0	0	1	0	0	0	1	0	1	0	0	1
36	Female	1	$50,000 to $80,000	Some post-secondary	No	No	Yes	No	No	Yes	No	No	No	No	No	No	No	No	No	3	3		0	0	0	0	0	0	0	0	0	0	0
36	Female	1	$50,000 to $80,000	Some post-secondary	No	No	Yes	No	No	Yes	No	No	No	No	No	No	No	No	No	1	4	0	0	0	1	0	0	0	1	0	0	0	1
36	Female	1	$50,000 to $80,000	Some post-secondary	No	No	Yes	No	No	Yes	No	No	No	No	No	No	No	No	No	2	4	1	1	0	0	0	1	0	0	0	1	0	0
36	Female	1	$50,000 to $80,000	Some post-secondary	No	No	Yes	No	No	Yes	No	No	No	No	No	No	No	No	No	3	4		0	0	0	0	0	0	0	0	0	0	0
36	Female	1	$50,000 to $80,000	Some post-secondary	No	No	Yes	No	No	Yes	No	No	No	No	No	No	No	No	No	1	5	1	0	0	0	1	0	0	1	1	0	0	1
36	Female	1	$50,000 to $80,000	Some post-secondary	No	No	Yes	No	No	Yes	No	No	No	No	No	No	No	No	No	2	5	0	0	1	0	0	1	1	0	0	0	0	0
36	Female	1	$50,000 to $80,000	Some post-secondary	No	No	Yes	No	No	Yes	No	No	No	No	No	No	No	No	No	3	5		1	0	0	0	0	0	0	0	0	0	0
36	Female	1	$50,000 to $80,000	Some post-secondary	No	No	Yes	No	No	Yes	No	No	No	No	No	No	No	No	No	1	6	0	0	1	0	1	0	0	0	0	0	0	1
36	Female	1	$50,000 to $80,000	Some post-secondary	No	No	Yes	No	No	Yes	No	No	No	No	No	No	No	No	No	2	6	1	1	0	1	0	1	1	0	1	0	1	0
36	Female	1	$50,000 to $80,000	Some post-secondary	No	No	Yes	No	No	Yes	No	No	No	No	No	No	No	No	No	3	6		0	0	0	0	0	0	0	0	0	0	0
36	Female	1	$50,000 to $80,000	Some post-secondary	No	No	Yes	No	No	Yes	No	No	No	No	No	No	No	No	No	1	7	0	0	0	1	0	0	1	0	0	0	1	0
36	Female	1	$50,000 to $80,000	Some post-secondary	No	No	Yes	No	No	Yes	No	No	No	No	No	No	No	No	No	2	7	1	1	1	0	0	1	0	0	0	1	0	1
36	Female	1	$50,000 to $80,000	Some post-secondary	No	No	Yes	No	No	Yes	No	No	No	No	No	No	No	No	No	3	7		0	0	0	0	0	0	0	0	0	0	0
36	Female	1	$50,000 to $80,000	Some post-secondary	No	No	Yes	No	No	Yes	No	No	No	No	No	No	No	No	No	1	8	0	0	0	0	1	0	1	0	0	1	0	0
36	Female	1	$50,000 to $80,000	Some post-secondary	No	No	Yes	No	No	Yes	No	No	No	No	No	No	No	No	No	2	8	1	0	0	1	0	0	0	1	0	0	1	0
36	Female	1	$50,000 to $80,000	Some post-secondary	No	No	Yes	No	No	Yes	No	No	No	No	No	No	No	No	No	3	8		1	0	0	0	0	0	0	0	0	0	0
36	Female	1	$50,000 to $80,000	Some post-secondary	No	No	Yes	No	No	Yes	No	No	No	No	No	No	No	No	No	1	9	0	0	1	0	0	0	1	0	1	0	0	0
36	Female	1	$50,000 to $80,000	Some post-secondary	No	No	Yes	No	No	Yes	No	No	No	No	No	No	No	No	No	2	9	1	0	0	0	1	0	0	0	0	1	1	0
36	Female	1	$50,000 to $80,000	Some post-secondary	No	No	Yes	No	No	Yes	No	No	No	No	No	No	No	No	No	3	9		1	0	0	0	0	0	0	0	0	0	0
37	Female	1	<$15,000	Some post-secondary	No	No	No	Yes	No	Yes	No	No	No	No	No	No	No	No	No	1	1	0	0	0	0	0	0	0	0	0	0	0	0
37	Female	1	<$15,000	Some post-secondary	No	No	No	Yes	No	Yes	No	No	No	No	No	No	No	No	No	2	1	1	1	0	1	0	1	0	1	1	0	0	1
37	Female	1	<$15,000	Some post-secondary	No	No	No	Yes	No	Yes	No	No	No	No	No	No	No	No	No	3	1		0	0	0	0	0	0	0	0	0	0	0
37	Female	1	<$15,000	Some post-secondary	No	No	No	Yes	No	Yes	No	No	No	No	No	No	No	No	No	1	2	0	0	0	1	1	0	0	0	1	0	0	0
37	Female	1	<$15,000	Some post-secondary	No	No	No	Yes	No	Yes	No	No	No	No	No	No	No	No	No	2	2	1	1	1	0	0	1	1	0	0	1	1	0
37	Female	1	<$15,000	Some post-secondary	No	No	No	Yes	No	Yes	No	No	No	No	No	No	No	No	No	3	2		0	0	0	0	0	0	0	0	0	0	0
37	Female	1	<$15,000	Some post-secondary	No	No	No	Yes	No	Yes	No	No	No	No	No	No	No	No	No	1	3	1	1	1	0	0	1	1	0	0	0	1	0
37	Female	1	<$15,000	Some post-secondary	No	No	No	Yes	No	Yes	No	No	No	No	No	No	No	No	No	2	3	0	0	0	1	1	0	0	0	0	1	0	0
37	Female	1	<$15,000	Some post-secondary	No	No	No	Yes	No	Yes	No	No	No	No	No	No	No	No	No	3	3		0	0	0	0	0	0	0	0	0	0	0
37	Female	1	<$15,000	Some post-secondary	No	No	No	Yes	No	Yes	No	No	No	No	No	No	No	No	No	1	4	1	1	0	1	0	0	0	1	0	1	0	1
37	Female	1	<$15,000	Some post-secondary	No	No	No	Yes	No	Yes	No	No	No	No	No	No	No	No	No	2	4	0	0	1	0	1	0	1	0	0	0	0	0
37	Female	1	<$15,000	Some post-secondary	No	No	No	Yes	No	Yes	No	No	No	No	No	No	No	No	No	3	4		0	0	0	0	0	0	0	0	0	0	0
37	Female	1	<$15,000	Some post-secondary	No	No	No	Yes	No	Yes	No	No	No	No	No	No	No	No	No	1	5	1	1	0	1	1	0	1	0	0	0	0	1
37	Female	1	<$15,000	Some post-secondary	No	No	No	Yes	No	Yes	No	No	No	No	No	No	No	No	No	2	5	0	0	0	0	0	0	0	0	1	0	1	0
37	Female	1	<$15,000	Some post-secondary	No	No	No	Yes	No	Yes	No	No	No	No	No	No	No	No	No	3	5		0	0	0	0	0	0	0	0	0	0	0
37	Female	1	<$15,000	Some post-secondary	No	No	No	Yes	No	Yes	No	No	No	No	No	No	No	No	No	1	6	0	0	0	0	0	1	0	1	1	0	0	0
37	Female	1	<$15,000	Some post-secondary	No	No	No	Yes	No	Yes	No	No	No	No	No	No	No	No	No	2	6	1	1	1	0	0	0	0	0	0	1	1	0
37	Female	1	<$15,000	Some post-secondary	No	No	No	Yes	No	Yes	No	No	No	No	No	No	No	No	No	3	6		0	0	0	0	0	0	0	0	0	0	0
37	Female	1	<$15,000	Some post-secondary	No	No	No	Yes	No	Yes	No	No	No	No	No	No	No	No	No	1	7	0	0	1	0	0	0	0	1	1	0	1	0
37	Female	1	<$15,000	Some post-secondary	No	No	No	Yes	No	Yes	No	No	No	No	No	No	No	No	No	2	7	1	1	0	0	0	1	1	0	0	1	0	1
37	Female	1	<$15,000	Some post-secondary	No	No	No	Yes	No	Yes	No	No	No	No	No	No	No	No	No	3	7		0	0	0	0	0	0	0	0	0	0	0
37	Female	1	<$15,000	Some post-secondary	No	No	No	Yes	No	Yes	No	No	No	No	No	No	No	No	No	1	8	1	1	1	0	1	0	1	0	1	0	1	0
37	Female	1	<$15,000	Some post-secondary	No	No	No	Yes	No	Yes	No	No	No	No	No	No	No	No	No	2	8	0	0	0	0	0	1	0	1	0	0	0	0
37	Female	1	<$15,000	Some post-secondary	No	No	No	Yes	No	Yes	No	No	No	No	No	No	No	No	No	3	8		0	0	0	0	0	0	0	0	0	0	0
37	Female	1	<$15,000	Some post-secondary	No	No	No	Yes	No	Yes	No	No	No	No	No	No	No	No	No	1	9	1	1	0	0	0	0	0	1	0	1	0	1
37	Female	1	<$15,000	Some post-secondary	No	No	No	Yes	No	Yes	No	No	No	No	No	No	No	No	No	2	9	0	0	0	1	1	0	0	0	0	0	0	0
37	Female	1	<$15,000	Some post-secondary	No	No	No	Yes	No	Yes	No	No	No	No	No	No	No	No	No	3	9		0	0	0	0	0	0	0	0	0	0	0
38	Female	2	$15,000 to $30,000	Some post-secondary	No	No	No	Yes	No	Yes	No	No	No	No	No	No	No	No	No	1	1	0	0	0	1	0	1	0	0	1	0	0	1
38	Female	2	$15,000 to $30,000	Some post-secondary	No	No	No	Yes	No	Yes	No	No	No	No	No	No	No	No	No	2	1	1	1	1	0	1	0	1	0	0	1	1	0
38	Female	2	$15,000 to $30,000	Some post-secondary	No	No	No	Yes	No	Yes	No	No	No	No	No	No	No	No	No	3	1		0	0	0	0	0	0	0	0	0	0	0
38	Female	2	$15,000 to $30,000	Some post-secondary	No	No	No	Yes	No	Yes	No	No	No	No	No	No	No	No	No	1	2	0	0	1	0	1	0	0	1	0	0	0	0
38	Female	2	$15,000 to $30,000	Some post-secondary	No	No	No	Yes	No	Yes	No	No	No	No	No	No	No	No	No	2	2	1	1	0	0	0	1	1	0	0	1	0	1
38	Female	2	$15,000 to $30,000	Some post-secondary	No	No	No	Yes	No	Yes	No	No	No	No	No	No	No	No	No	3	2		0	0	0	0	0	0	0	0	0	0	0
38	Female	2	$15,000 to $30,000	Some post-secondary	No	No	No	Yes	No	Yes	No	No	No	No	No	No	No	No	No	1	3	1	0	0	0	1	0	0	1	0	0	1	0
38	Female	2	$15,000 to $30,000	Some post-secondary	No	No	No	Yes	No	Yes	No	No	No	No	No	No	No	No	No	2	3	0	0	1	0	0	0	1	0	1	0	0	0
38	Female	2	$15,000 to $30,000	Some post-secondary	No	No	No	Yes	No	Yes	No	No	No	No	No	No	No	No	No	3	3		1	0	0	0	0	0	0	0	0	0	0
38	Female	2	$15,000 to $30,000	Some post-secondary	No	No	No	Yes	No	Yes	No	No	No	No	No	No	No	No	No	1	4	1	0	0	0	0	0	0	1	1	0	0	1
38	Female	2	$15,000 to $30,000	Some post-secondary	No	No	No	Yes	No	Yes	No	No	No	No	No	No	No	No	No	2	4	0	0	0	1	0	1	0	0	0	0	1	0
38	Female	2	$15,000 to $30,000	Some post-secondary	No	No	No	Yes	No	Yes	No	No	No	No	No	No	No	No	No	3	4		1	0	0	0	0	0	0	0	0	0	0
38	Female	2	$15,000 to $30,000	Some post-secondary	No	No	No	Yes	No	Yes	No	No	No	No	No	No	No	No	No	1	5	1	1	0	1	1	0	0	1	0	1	1	0
38	Female	2	$15,000 to $30,000	Some post-secondary	No	No	No	Yes	No	Yes	No	No	No	No	No	No	No	No	No	2	5	0	0	1	0	0	0	0	0	0	0	0	1
38	Female	2	$15,000 to $30,000	Some post-secondary	No	No	No	Yes	No	Yes	No	No	No	No	No	No	No	No	No	3	5		0	0	0	0	0	0	0	0	0	0	0
38	Female	2	$15,000 to $30,000	Some post-secondary	No	No	No	Yes	No	Yes	No	No	No	No	No	No	No	No	No	1	6	1	0	0	0	1	0	1	0	1	0	0	1
38	Female	2	$15,000 to $30,000	Some post-secondary	No	No	No	Yes	No	Yes	No	No	No	No	No	No	No	No	No	2	6	0	0	0	1	0	0	0	0	0	1	0	0
38	Female	2	$15,000 to $30,000	Some post-secondary	No	No	No	Yes	No	Yes	No	No	No	No	No	No	No	No	No	3	6		1	0	0	0	0	0	0	0	0	0	0
38	Female	2	$15,000 to $30,000	Some post-secondary	No	No	No	Yes	No	Yes	No	No	No	No	No	No	No	No	No	1	7	0	0	0	1	0	1	0	0	0	0	0	1
38	Female	2	$15,000 to $30,000	Some post-secondary	No	No	No	Yes	No	Yes	No	No	No	No	No	No	No	No	No	2	7	1	1	1	0	1	0	0	1	0	1	0	0
38	Female	2	$15,000 to $30,000	Some post-secondary	No	No	No	Yes	No	Yes	No	No	No	No	No	No	No	No	No	3	7		0	0	0	0	0	0	0	0	0	0	0
38	Female	2	$15,000 to $30,000	Some post-secondary	No	No	No	Yes	No	Yes	No	No	No	No	No	No	No	No	No	1	8	1	1	1	0	0	1	0	1	0	0	0	0
38	Female	2	$15,000 to $30,000	Some post-secondary	No	No	No	Yes	No	Yes	No	No	No	No	No	No	No	No	No	2	8	0	0	0	0	0	0	1	0	1	0	1	0
38	Female	2	$15,000 to $30,000	Some post-secondary	No	No	No	Yes	No	Yes	No	No	No	No	No	No	No	No	No	3	8		0	0	0	0	0	0	0	0	0	0	0
38	Female	2	$15,000 to $30,000	Some post-secondary	No	No	No	Yes	No	Yes	No	No	No	No	No	No	No	No	No	1	9	1	0	0	1	0	0	1	0	0	1	0	0
38	Female	2	$15,000 to $30,000	Some post-secondary	No	No	No	Yes	No	Yes	No	No	No	No	No	No	No	No	No	2	9	0	0	1	0	0	1	0	0	1	0	1	0
38	Female	2	$15,000 to $30,000	Some post-secondary	No	No	No	Yes	No	Yes	No	No	No	No	No	No	No	No	No	3	9		1	0	0	0	0	0	0	0	0	0	0
39	Male	1	$30,000 to $50,000	Some post-secondary	Yes	No	No	No	No	No	No	No	Yes	No	No	No	No	No	No	1	1	0	0	0	0	0	0	0	0	0	0	0	0
39	Male	1	$30,000 to $50,000	Some post-secondary	Yes	No	No	No	No	No	No	No	Yes	No	No	No	No	No	No	2	1	1	1	0	1	0	1	0	1	1	0	0	1
39	Male	1	$30,000 to $50,000	Some post-secondary	Yes	No	No	No	No	No	No	No	Yes	No	No	No	No	No	No	3	1		0	0	0	0	0	0	0	0	0	0	0
39	Male	1	$30,000 to $50,000	Some post-secondary	Yes	No	No	No	No	No	No	No	Yes	No	No	No	No	No	No	1	2	1	1	0	1	1	0	0	0	1	0	0	0
39	Male	1	$30,000 to $50,000	Some post-secondary	Yes	No	No	No	No	No	No	No	Yes	No	No	No	No	No	No	2	2	0	0	1	0	0	1	1	0	0	1	1	0
39	Male	1	$30,000 to $50,000	Some post-secondary	Yes	No	No	No	No	No	No	No	Yes	No	No	No	No	No	No	3	2		0	0	0	0	0	0	0	0	0	0	0
39	Male	1	$30,000 to $50,000	Some post-secondary	Yes	No	No	No	No	No	No	No	Yes	No	No	No	No	No	No	1	3	0	0	1	0	0	1	1	0	0	0	1	0
39	Male	1	$30,000 to $50,000	Some post-secondary	Yes	No	No	No	No	No	No	No	Yes	No	No	No	No	No	No	2	3	1	1	0	1	1	0	0	0	0	1	0	0
39	Male	1	$30,000 to $50,000	Some post-secondary	Yes	No	No	No	No	No	No	No	Yes	No	No	No	No	No	No	3	3		0	0	0	0	0	0	0	0	0	0	0
39	Male	1	$30,000 to $50,000	Some post-secondary	Yes	No	No	No	No	No	No	No	Yes	No	No	No	No	No	No	1	4	1	1	0	1	0	0	0	1	0	1	0	1
39	Male	1	$30,000 to $50,000	Some post-secondary	Yes	No	No	No	No	No	No	No	Yes	No	No	No	No	No	No	2	4	0	0	1	0	1	0	1	0	0	0	0	0
39	Male	1	$30,000 to $50,000	Some post-secondary	Yes	No	No	No	No	No	No	No	Yes	No	No	No	No	No	No	3	4		0	0	0	0	0	0	0	0	0	0	0
39	Male	1	$30,000 to $50,000	Some post-secondary	Yes	No	No	No	No	No	No	No	Yes	No	No	No	No	No	No	1	5	1	1	0	1	1	0	1	0	0	0	0	1
39	Male	1	$30,000 to $50,000	Some post-secondary	Yes	No	No	No	No	No	No	No	Yes	No	No	No	No	No	No	2	5	0	0	0	0	0	0	0	0	1	0	1	0
39	Male	1	$30,000 to $50,000	Some post-secondary	Yes	No	No	No	No	No	No	No	Yes	No	No	No	No	No	No	3	5		0	0	0	0	0	0	0	0	0	0	0
39	Male	1	$30,000 to $50,000	Some post-secondary	Yes	No	No	No	No	No	No	No	Yes	No	No	No	No	No	No	1	6	0	0	0	0	0	1	0	1	1	0	0	0
39	Male	1	$30,000 to $50,000	Some post-secondary	Yes	No	No	No	No	No	No	No	Yes	No	No	No	No	No	No	2	6	1	1	1	0	0	0	0	0	0	1	1	0
39	Male	1	$30,000 to $50,000	Some post-secondary	Yes	No	No	No	No	No	No	No	Yes	No	No	No	No	No	No	3	6		0	0	0	0	0	0	0	0	0	0	0
39	Male	1	$30,000 to $50,000	Some post-secondary	Yes	No	No	No	No	No	No	No	Yes	No	No	No	No	No	No	1	7	1	0	1	0	0	0	0	1	1	0	1	0
39	Male	1	$30,000 to $50,000	Some post-secondary	Yes	No	No	No	No	No	No	No	Yes	No	No	No	No	No	No	2	7	0	0	0	0	0	1	1	0	0	1	0	1
39	Male	1	$30,000 to $50,000	Some post-secondary	Yes	No	No	No	No	No	No	No	Yes	No	No	No	No	No	No	3	7		1	0	0	0	0	0	0	0	0	0	0
39	Male	1	$30,000 to $50,000	Some post-secondary	Yes	No	No	No	No	No	No	No	Yes	No	No	No	No	No	No	1	8	1	1	1	0	1	0	1	0	1	0	1	0
39	Male	1	$30,000 to $50,000	Some post-secondary	Yes	No	No	No	No	No	No	No	Yes	No	No	No	No	No	No	2	8	0	0	0	0	0	1	0	1	0	0	0	0
39	Male	1	$30,000 to $50,000	Some post-secondary	Yes	No	No	No	No	No	No	No	Yes	No	No	No	No	No	No	3	8		0	0	0	0	0	0	0	0	0	0	0
39	Male	1	$30,000 to $50,000	Some post-secondary	Yes	No	No	No	No	No	No	No	Yes	No	No	No	No	No	No	1	9	0	0	0	0	0	0	0	1	0	1	0	1
39	Male	1	$30,000 to $50,000	Some post-secondary	Yes	No	No	No	No	No	No	No	Yes	No	No	No	No	No	No	2	9	1	1	0	1	1	0	0	0	0	0	0	0
39	Male	1	$30,000 to $50,000	Some post-secondary	Yes	No	No	No	No	No	No	No	Yes	No	No	No	No	No	No	3	9		0	0	0	0	0	0	0	0	0	0	0
40	Male	1	Prefer not to say	Undergrad or postgrad level	No	No	Yes	No	No	Yes	No	No	No	No	No	No	No	No	No	1	1	1	0	0	1	0	1	0	0	1	0	0	1
40	Male	1	Prefer not to say	Undergrad or postgrad level	No	No	Yes	No	No	Yes	No	No	No	No	No	No	No	No	No	2	1	0	0	1	0	1	0	1	0	0	1	1	0
40	Male	1	Prefer not to say	Undergrad or postgrad level	No	No	Yes	No	No	Yes	No	No	No	No	No	No	No	No	No	3	1		1	0	0	0	0	0	0	0	0	0	0
40	Male	1	Prefer not to say	Undergrad or postgrad level	No	No	Yes	No	No	Yes	No	No	No	No	No	No	No	No	No	1	2	0	0	1	0	1	0	0	1	0	0	0	0
40	Male	1	Prefer not to say	Undergrad or postgrad level	No	No	Yes	No	No	Yes	No	No	No	No	No	No	No	No	No	2	2	1	0	0	0	0	1	1	0	0	1	0	1
40	Male	1	Prefer not to say	Undergrad or postgrad level	No	No	Yes	No	No	Yes	No	No	No	No	No	No	No	No	No	3	2		1	0	0	0	0	0	0	0	0	0	0
40	Male	1	Prefer not to say	Undergrad or postgrad level	No	No	Yes	No	No	Yes	No	No	No	No	No	No	No	No	No	1	3	1	0	0	0	1	0	0	1	0	0	1	0
40	Male	1	Prefer not to say	Undergrad or postgrad level	No	No	Yes	No	No	Yes	No	No	No	No	No	No	No	No	No	2	3	0	0	1	0	0	0	1	0	1	0	0	0
40	Male	1	Prefer not to say	Undergrad or postgrad level	No	No	Yes	No	No	Yes	No	No	No	No	No	No	No	No	No	3	3		1	0	0	0	0	0	0	0	0	0	0
40	Male	1	Prefer not to say	Undergrad or postgrad level	No	No	Yes	No	No	Yes	No	No	No	No	No	No	No	No	No	1	4	0	0	0	0	0	0	0	1	1	0	0	1
40	Male	1	Prefer not to say	Undergrad or postgrad level	No	No	Yes	No	No	Yes	No	No	No	No	No	No	No	No	No	2	4	1	0	0	1	0	1	0	0	0	0	1	0
40	Male	1	Prefer not to say	Undergrad or postgrad level	No	No	Yes	No	No	Yes	No	No	No	No	No	No	No	No	No	3	4		1	0	0	0	0	0	0	0	0	0	0
40	Male	1	Prefer not to say	Undergrad or postgrad level	No	No	Yes	No	No	Yes	No	No	No	No	No	No	No	No	No	1	5	1	0	0	1	1	0	0	1	0	1	1	0
40	Male	1	Prefer not to say	Undergrad or postgrad level	No	No	Yes	No	No	Yes	No	No	No	No	No	No	No	No	No	2	5	0	0	1	0	0	0	0	0	0	0	0	1
40	Male	1	Prefer not to say	Undergrad or postgrad level	No	No	Yes	No	No	Yes	No	No	No	No	No	No	No	No	No	3	5		1	0	0	0	0	0	0	0	0	0	0
40	Male	1	Prefer not to say	Undergrad or postgrad level	No	No	Yes	No	No	Yes	No	No	No	No	No	No	No	No	No	1	6	1	0	0	0	1	0	1	0	1	0	0	1
40	Male	1	Prefer not to say	Undergrad or postgrad level	No	No	Yes	No	No	Yes	No	No	No	No	No	No	No	No	No	2	6	0	0	0	1	0	0	0	0	0	1	0	0
40	Male	1	Prefer not to say	Undergrad or postgrad level	No	No	Yes	No	No	Yes	No	No	No	No	No	No	No	No	No	3	6		1	0	0	0	0	0	0	0	0	0	0
40	Male	1	Prefer not to say	Undergrad or postgrad level	No	No	Yes	No	No	Yes	No	No	No	No	No	No	No	No	No	1	7	1	0	0	1	0	1	0	0	0	0	0	1
40	Male	1	Prefer not to say	Undergrad or postgrad level	No	No	Yes	No	No	Yes	No	No	No	No	No	No	No	No	No	2	7	0	0	1	0	1	0	0	1	0	1	0	0
40	Male	1	Prefer not to say	Undergrad or postgrad level	No	No	Yes	No	No	Yes	No	No	No	No	No	No	No	No	No	3	7		1	0	0	0	0	0	0	0	0	0	0
40	Male	1	Prefer not to say	Undergrad or postgrad level	No	No	Yes	No	No	Yes	No	No	No	No	No	No	No	No	No	1	8	1	0	1	0	0	1	0	1	0	0	0	0
40	Male	1	Prefer not to say	Undergrad or postgrad level	No	No	Yes	No	No	Yes	No	No	No	No	No	No	No	No	No	2	8	0	0	0	0	0	0	1	0	1	0	1	0
40	Male	1	Prefer not to say	Undergrad or postgrad level	No	No	Yes	No	No	Yes	No	No	No	No	No	No	No	No	No	3	8		1	0	0	0	0	0	0	0	0	0	0
40	Male	1	Prefer not to say	Undergrad or postgrad level	No	No	Yes	No	No	Yes	No	No	No	No	No	No	No	No	No	1	9	1	0	0	1	0	0	1	0	0	1	0	0
40	Male	1	Prefer not to say	Undergrad or postgrad level	No	No	Yes	No	No	Yes	No	No	No	No	No	No	No	No	No	2	9	0	0	1	0	0	1	0	0	1	0	1	0
40	Male	1	Prefer not to say	Undergrad or postgrad level	No	No	Yes	No	No	Yes	No	No	No	No	No	No	No	No	No	3	9		1	0	0	0	0	0	0	0	0	0	0
41	Female	1	$80,000 to $150,000	Up to high schoool	No	No	Yes	No	No	Yes	No	No	No	No	No	No	No	No	No	1	1	1	1	0	1	0	1	0	1	1	0	0	0
41	Female	1	$80,000 to $150,000	Up to high schoool	No	No	Yes	No	No	Yes	No	No	No	No	No	No	No	No	No	2	1	0	0	0	0	0	0	0	0	0	0	0	1
41	Female	1	$80,000 to $150,000	Up to high schoool	No	No	Yes	No	No	Yes	No	No	No	No	No	No	No	No	No	3	1		0	0	0	0	0	0	0	0	0	0	0
41	Female	1	$80,000 to $150,000	Up to high schoool	No	No	Yes	No	No	Yes	No	No	No	No	No	No	No	No	No	1	2	0	0	1	0	1	0	0	1	0	1	0	1
41	Female	1	$80,000 to $150,000	Up to high schoool	No	No	Yes	No	No	Yes	No	No	No	No	No	No	No	No	No	2	2	1	1	0	1	0	1	1	0	1	0	1	0
41	Female	1	$80,000 to $150,000	Up to high schoool	No	No	Yes	No	No	Yes	No	No	No	No	No	No	No	No	No	3	2		0	0	0	0	0	0	0	0	0	0	0
41	Female	1	$80,000 to $150,000	Up to high schoool	No	No	Yes	No	No	Yes	No	No	No	No	No	No	No	No	No	1	3	0	0	0	0	0	0	0	1	0	0	0	0
41	Female	1	$80,000 to $150,000	Up to high schoool	No	No	Yes	No	No	Yes	No	No	No	No	No	No	No	No	No	2	3	1	0	0	1	1	0	0	0	0	1	1	0
41	Female	1	$80,000 to $150,000	Up to high schoool	No	No	Yes	No	No	Yes	No	No	No	No	No	No	No	No	No	3	3		1	0	0	0	0	0	0	0	0	0	0
41	Female	1	$80,000 to $150,000	Up to high schoool	No	No	Yes	No	No	Yes	No	No	No	No	No	No	No	No	No	1	4	0	0	0	1	0	0	0	0	1	0	0	0
41	Female	1	$80,000 to $150,000	Up to high schoool	No	No	Yes	No	No	Yes	No	No	No	No	No	No	No	No	No	2	4	1	1	0	0	0	1	0	1	0	0	1	0
41	Female	1	$80,000 to $150,000	Up to high schoool	No	No	Yes	No	No	Yes	No	No	No	No	No	No	No	No	No	3	4		0	0	0	0	0	0	0	0	0	0	0
41	Female	1	$80,000 to $150,000	Up to high schoool	No	No	Yes	No	No	Yes	No	No	No	No	No	No	No	No	No	1	5	0	0	0	0	1	0	1	0	0	0	0	0
41	Female	1	$80,000 to $150,000	Up to high schoool	No	No	Yes	No	No	Yes	No	No	No	No	No	No	No	No	No	2	5	1	1	1	0	0	0	0	1	0	1	1	0
41	Female	1	$80,000 to $150,000	Up to high schoool	No	No	Yes	No	No	Yes	No	No	No	No	No	No	No	No	No	3	5		0	0	0	0	0	0	0	0	0	0	0
41	Female	1	$80,000 to $150,000	Up to high schoool	No	No	Yes	No	No	Yes	No	No	No	No	No	No	No	No	No	1	6	0	0	0	0	0	0	0	1	0	0	1	0
41	Female	1	$80,000 to $150,000	Up to high schoool	No	No	Yes	No	No	Yes	No	No	No	No	No	No	No	No	No	2	6	1	1	1	0	0	1	1	0	1	0	0	1
41	Female	1	$80,000 to $150,000	Up to high schoool	No	No	Yes	No	No	Yes	No	No	No	No	No	No	No	No	No	3	6		0	0	0	0	0	0	0	0	0	0	0
41	Female	1	$80,000 to $150,000	Up to high schoool	No	No	Yes	No	No	Yes	No	No	No	No	No	No	No	No	No	1	7	0	0	0	1	1	0	1	0	0	0	0	1
41	Female	1	$80,000 to $150,000	Up to high schoool	No	No	Yes	No	No	Yes	No	No	No	No	No	No	No	No	No	2	7	1	1	1	0	0	1	0	0	0	1	0	0
41	Female	1	$80,000 to $150,000	Up to high schoool	No	No	Yes	No	No	Yes	No	No	No	No	No	No	No	No	No	3	7		0	0	0	0	0	0	0	0	0	0	0
41	Female	1	$80,000 to $150,000	Up to high schoool	No	No	Yes	No	No	Yes	No	No	No	No	No	No	No	No	No	1	8	1	1	1	0	1	0	0	0	1	0	0	1
41	Female	1	$80,000 to $150,000	Up to high schoool	No	No	Yes	No	No	Yes	No	No	No	No	No	No	No	No	No	2	8	0	0	0	0	0	0	1	0	0	1	0	0
41	Female	1	$80,000 to $150,000	Up to high schoool	No	No	Yes	No	No	Yes	No	No	No	No	No	No	No	No	No	3	8		0	0	0	0	0	0	0	0	0	0	0
41	Female	1	$80,000 to $150,000	Up to high schoool	No	No	Yes	No	No	Yes	No	No	No	No	No	No	No	No	No	1	9	1	0	0	0	0	1	0	0	1	0	1	0
41	Female	1	$80,000 to $150,000	Up to high schoool	No	No	Yes	No	No	Yes	No	No	No	No	No	No	No	No	No	2	9	0	0	0	1	1	0	1	0	0	1	0	1
41	Female	1	$80,000 to $150,000	Up to high schoool	No	No	Yes	No	No	Yes	No	No	No	No	No	No	No	No	No	3	9		1	0	0	0	0	0	0	0	0	0	0
42	Male	1	$80,000 to $150,000	Undergrad or postgrad level	No	No	Yes	No	No	Yes	No	No	No	No	Yes	No	No	No	No	1	1	0	0	0	0	0	0	0	0	0	0	0	0
42	Male	1	$80,000 to $150,000	Undergrad or postgrad level	No	No	Yes	No	No	Yes	No	No	No	No	Yes	No	No	No	No	2	1	1	1	0	1	0	1	0	1	1	0	0	1
42	Male	1	$80,000 to $150,000	Undergrad or postgrad level	No	No	Yes	No	No	Yes	No	No	No	No	Yes	No	No	No	No	3	1		0	0	0	0	0	0	0	0	0	0	0
42	Male	1	$80,000 to $150,000	Undergrad or postgrad level	No	No	Yes	No	No	Yes	No	No	No	No	Yes	No	No	No	No	1	2	0	0	0	1	1	0	0	0	1	0	0	0
42	Male	1	$80,000 to $150,000	Undergrad or postgrad level	No	No	Yes	No	No	Yes	No	No	No	No	Yes	No	No	No	No	2	2	1	1	1	0	0	1	1	0	0	1	1	0
42	Male	1	$80,000 to $150,000	Undergrad or postgrad level	No	No	Yes	No	No	Yes	No	No	No	No	Yes	No	No	No	No	3	2		0	0	0	0	0	0	0	0	0	0	0
42	Male	1	$80,000 to $150,000	Undergrad or postgrad level	No	No	Yes	No	No	Yes	No	No	No	No	Yes	No	No	No	No	1	3	1	1	1	0	0	1	1	0	0	0	1	0
42	Male	1	$80,000 to $150,000	Undergrad or postgrad level	No	No	Yes	No	No	Yes	No	No	No	No	Yes	No	No	No	No	2	3	0	0	0	1	1	0	0	0	0	1	0	0
42	Male	1	$80,000 to $150,000	Undergrad or postgrad level	No	No	Yes	No	No	Yes	No	No	No	No	Yes	No	No	No	No	3	3		0	0	0	0	0	0	0	0	0	0	0
42	Male	1	$80,000 to $150,000	Undergrad or postgrad level	No	No	Yes	No	No	Yes	No	No	No	No	Yes	No	No	No	No	1	4	1	1	0	1	0	0	0	1	0	1	0	1
42	Male	1	$80,000 to $150,000	Undergrad or postgrad level	No	No	Yes	No	No	Yes	No	No	No	No	Yes	No	No	No	No	2	4	0	0	1	0	1	0	1	0	0	0	0	0
42	Male	1	$80,000 to $150,000	Undergrad or postgrad level	No	No	Yes	No	No	Yes	No	No	No	No	Yes	No	No	No	No	3	4		0	0	0	0	0	0	0	0	0	0	0
42	Male	1	$80,000 to $150,000	Undergrad or postgrad level	No	No	Yes	No	No	Yes	No	No	No	No	Yes	No	No	No	No	1	5	1	0	0	1	1	0	1	0	0	0	0	1
42	Male	1	$80,000 to $150,000	Undergrad or postgrad level	No	No	Yes	No	No	Yes	No	No	No	No	Yes	No	No	No	No	2	5	0	0	0	0	0	0	0	0	1	0	1	0
42	Male	1	$80,000 to $150,000	Undergrad or postgrad level	No	No	Yes	No	No	Yes	No	No	No	No	Yes	No	No	No	No	3	5		1	0	0	0	0	0	0	0	0	0	0
42	Male	1	$80,000 to $150,000	Undergrad or postgrad level	No	No	Yes	No	No	Yes	No	No	No	No	Yes	No	No	No	No	1	6	0	0	0	0	0	1	0	1	1	0	0	0
42	Male	1	$80,000 to $150,000	Undergrad or postgrad level	No	No	Yes	No	No	Yes	No	No	No	No	Yes	No	No	No	No	2	6	1	1	1	0	0	0	0	0	0	1	1	0
42	Male	1	$80,000 to $150,000	Undergrad or postgrad level	No	No	Yes	No	No	Yes	No	No	No	No	Yes	No	No	No	No	3	6		0	0	0	0	0	0	0	0	0	0	0
42	Male	1	$80,000 to $150,000	Undergrad or postgrad level	No	No	Yes	No	No	Yes	No	No	No	No	Yes	No	No	No	No	1	7	0	0	1	0	0	0	0	1	1	0	1	0
42	Male	1	$80,000 to $150,000	Undergrad or postgrad level	No	No	Yes	No	No	Yes	No	No	No	No	Yes	No	No	No	No	2	7	1	1	0	0	0	1	1	0	0	1	0	1
42	Male	1	$80,000 to $150,000	Undergrad or postgrad level	No	No	Yes	No	No	Yes	No	No	No	No	Yes	No	No	No	No	3	7		0	0	0	0	0	0	0	0	0	0	0
42	Male	1	$80,000 to $150,000	Undergrad or postgrad level	No	No	Yes	No	No	Yes	No	No	No	No	Yes	No	No	No	No	1	8	0	0	1	0	1	0	1	0	1	0	1	0
42	Male	1	$80,000 to $150,000	Undergrad or postgrad level	No	No	Yes	No	No	Yes	No	No	No	No	Yes	No	No	No	No	2	8	1	0	0	0	0	1	0	1	0	0	0	0
42	Male	1	$80,000 to $150,000	Undergrad or postgrad level	No	No	Yes	No	No	Yes	No	No	No	No	Yes	No	No	No	No	3	8		1	0	0	0	0	0	0	0	0	0	0
42	Male	1	$80,000 to $150,000	Undergrad or postgrad level	No	No	Yes	No	No	Yes	No	No	No	No	Yes	No	No	No	No	1	9	1	1	0	0	0	0	0	1	0	1	0	1
42	Male	1	$80,000 to $150,000	Undergrad or postgrad level	No	No	Yes	No	No	Yes	No	No	No	No	Yes	No	No	No	No	2	9	0	0	0	1	1	0	0	0	0	0	0	0
42	Male	1	$80,000 to $150,000	Undergrad or postgrad level	No	No	Yes	No	No	Yes	No	No	No	No	Yes	No	No	No	No	3	9		0	0	0	0	0	0	0	0	0	0	0
43	Female	1	$30,000 to $50,000	Up to high schoool	No	No	No	No	Yes	Yes	No	No	No	No	No	No	No	No	No	1	1	1	1	1	0	0	1	0	1	0	0	0	1
43	Female	1	$30,000 to $50,000	Up to high schoool	No	No	No	No	Yes	Yes	No	No	No	No	No	No	No	No	No	2	1	0	0	0	0	1	0	0	0	1	0	1	0
43	Female	1	$30,000 to $50,000	Up to high schoool	No	No	No	No	Yes	Yes	No	No	No	No	No	No	No	No	No	3	1		0	0	0	0	0	0	0	0	0	0	0
43	Female	1	$30,000 to $50,000	Up to high schoool	No	No	No	No	Yes	Yes	No	No	No	No	No	No	No	No	No	1	2	0	0	0	0	1	0	0	1	1	0	0	0
43	Female	1	$30,000 to $50,000	Up to high schoool	No	No	No	No	Yes	Yes	No	No	No	No	No	No	No	No	No	2	2	1	1	0	1	0	0	0	0	0	1	0	1
43	Female	1	$30,000 to $50,000	Up to high schoool	No	No	No	No	Yes	Yes	No	No	No	No	No	No	No	No	No	3	2		0	0	0	0	0	0	0	0	0	0	0
43	Female	1	$30,000 to $50,000	Up to high schoool	No	No	No	No	Yes	Yes	No	No	No	No	No	No	No	No	No	1	3	1	1	0	1	0	1	0	1	0	1	1	0
43	Female	1	$30,000 to $50,000	Up to high schoool	No	No	No	No	Yes	Yes	No	No	No	No	No	No	No	No	No	2	3	0	0	1	0	0	0	1	0	1	0	0	1
43	Female	1	$30,000 to $50,000	Up to high schoool	No	No	No	No	Yes	Yes	No	No	No	No	No	No	No	No	No	3	3		0	0	0	0	0	0	0	0	0	0	0
43	Female	1	$30,000 to $50,000	Up to high schoool	No	No	No	No	Yes	Yes	No	No	No	No	No	No	No	No	No	1	4	1	1	0	1	0	0	0	1	0	0	0	1
43	Female	1	$30,000 to $50,000	Up to high schoool	No	No	No	No	Yes	Yes	No	No	No	No	No	No	No	No	No	2	4	0	0	0	0	0	1	0	0	0	1	0	0
43	Female	1	$30,000 to $50,000	Up to high schoool	No	No	No	No	Yes	Yes	No	No	No	No	No	No	No	No	No	3	4		0	0	0	0	0	0	0	0	0	0	0
43	Female	1	$30,000 to $50,000	Up to high schoool	No	No	No	No	Yes	Yes	No	No	No	No	No	No	No	No	No	1	5	0	0	0	0	1	0	0	1	1	0	0	1
43	Female	1	$30,000 to $50,000	Up to high schoool	No	No	No	No	Yes	Yes	No	No	No	No	No	No	No	No	No	2	5	1	0	1	0	0	1	1	0	0	0	0	0
43	Female	1	$30,000 to $50,000	Up to high schoool	No	No	No	No	Yes	Yes	No	No	No	No	No	No	No	No	No	3	5		1	0	0	0	0	0	0	0	0	0	0
43	Female	1	$30,000 to $50,000	Up to high schoool	No	No	No	No	Yes	Yes	No	No	No	No	No	No	No	No	No	1	6	0	0	1	0	1	0	0	0	0	0	0	1
43	Female	1	$30,000 to $50,000	Up to high schoool	No	No	No	No	Yes	Yes	No	No	No	No	No	No	No	No	No	2	6	1	0	0	1	0	1	1	0	1	0	1	0
43	Female	1	$30,000 to $50,000	Up to high schoool	No	No	No	No	Yes	Yes	No	No	No	No	No	No	No	No	No	3	6		1	0	0	0	0	0	0	0	0	0	0
43	Female	1	$30,000 to $50,000	Up to high schoool	No	No	No	No	Yes	Yes	No	No	No	No	No	No	No	No	No	1	7	0	0	0	1	0	0	1	0	0	0	1	0
43	Female	1	$30,000 to $50,000	Up to high schoool	No	No	No	No	Yes	Yes	No	No	No	No	No	No	No	No	No	2	7	1	0	1	0	0	1	0	0	0	1	0	1
43	Female	1	$30,000 to $50,000	Up to high schoool	No	No	No	No	Yes	Yes	No	No	No	No	No	No	No	No	No	3	7		1	0	0	0	0	0	0	0	0	0	0
43	Female	1	$30,000 to $50,000	Up to high schoool	No	No	No	No	Yes	Yes	No	No	No	No	No	No	No	No	No	1	8	0	0	0	0	1	0	1	0	0	1	0	0
43	Female	1	$30,000 to $50,000	Up to high schoool	No	No	No	No	Yes	Yes	No	No	No	No	No	No	No	No	No	2	8	1	1	0	1	0	0	0	1	0	0	1	0
43	Female	1	$30,000 to $50,000	Up to high schoool	No	No	No	No	Yes	Yes	No	No	No	No	No	No	No	No	No	3	8		0	0	0	0	0	0	0	0	0	0	0
43	Female	1	$30,000 to $50,000	Up to high schoool	No	No	No	No	Yes	Yes	No	No	No	No	No	No	No	No	No	1	9	1	1	1	0	0	0	1	0	1	0	0	0
43	Female	1	$30,000 to $50,000	Up to high schoool	No	No	No	No	Yes	Yes	No	No	No	No	No	No	No	No	No	2	9	0	0	0	0	1	0	0	0	0	1	1	0
43	Female	1	$30,000 to $50,000	Up to high schoool	No	No	No	No	Yes	Yes	No	No	No	No	No	No	No	No	No	3	9		0	0	0	0	0	0	0	0	0	0	0
44	Female	2	$80,000 to $150,000	Undergrad or postgrad level	No	No	Yes	No	No	Yes	No	No	No	No	No	No	No	No	No	1	1	1	0	0	1	0	1	0	1	1	0	0	0
44	Female	2	$80,000 to $150,000	Undergrad or postgrad level	No	No	Yes	No	No	Yes	No	No	No	No	No	No	No	No	No	2	1	0	0	0	0	0	0	0	0	0	0	0	1
44	Female	2	$80,000 to $150,000	Undergrad or postgrad level	No	No	Yes	No	No	Yes	No	No	No	No	No	No	No	No	No	3	1		1	0	0	0	0	0	0	0	0	0	0
44	Female	2	$80,000 to $150,000	Undergrad or postgrad level	No	No	Yes	No	No	Yes	No	No	No	No	No	No	No	No	No	1	2	1	1	1	0	1	0	0	1	0	1	0	1
44	Female	2	$80,000 to $150,000	Undergrad or postgrad level	No	No	Yes	No	No	Yes	No	No	No	No	No	No	No	No	No	2	2	0	0	0	1	0	1	1	0	1	0	1	0
44	Female	2	$80,000 to $150,000	Undergrad or postgrad level	No	No	Yes	No	No	Yes	No	No	No	No	No	No	No	No	No	3	2		0	0	0	0	0	0	0	0	0	0	0
44	Female	2	$80,000 to $150,000	Undergrad or postgrad level	No	No	Yes	No	No	Yes	No	No	No	No	No	No	No	No	No	1	3	1	0	0	0	0	0	0	1	0	0	0	0
44	Female	2	$80,000 to $150,000	Undergrad or postgrad level	No	No	Yes	No	No	Yes	No	No	No	No	No	No	No	No	No	2	3	0	0	0	1	1	0	0	0	0	1	1	0
44	Female	2	$80,000 to $150,000	Undergrad or postgrad level	No	No	Yes	No	No	Yes	No	No	No	No	No	No	No	No	No	3	3		1	0	0	0	0	0	0	0	0	0	0
44	Female	2	$80,000 to $150,000	Undergrad or postgrad level	No	No	Yes	No	No	Yes	No	No	No	No	No	No	No	No	No	1	4	0	0	0	1	0	0	0	0	1	0	0	0
44	Female	2	$80,000 to $150,000	Undergrad or postgrad level	No	No	Yes	No	No	Yes	No	No	No	No	No	No	No	No	No	2	4	1	0	0	0	0	1	0	1	0	0	1	0
44	Female	2	$80,000 to $150,000	Undergrad or postgrad level	No	No	Yes	No	No	Yes	No	No	No	No	No	No	No	No	No	3	4		1	0	0	0	0	0	0	0	0	0	0
44	Female	2	$80,000 to $150,000	Undergrad or postgrad level	No	No	Yes	No	No	Yes	No	No	No	No	No	No	No	No	No	1	5	0	0	0	0	1	0	1	0	0	0	0	0
44	Female	2	$80,000 to $150,000	Undergrad or postgrad level	No	No	Yes	No	No	Yes	No	No	No	No	No	No	No	No	No	2	5	1	1	1	0	0	0	0	1	0	1	1	0
44	Female	2	$80,000 to $150,000	Undergrad or postgrad level	No	No	Yes	No	No	Yes	No	No	No	No	No	No	No	No	No	3	5		0	0	0	0	0	0	0	0	0	0	0
44	Female	2	$80,000 to $150,000	Undergrad or postgrad level	No	No	Yes	No	No	Yes	No	No	No	No	No	No	No	No	No	1	6	0	0	0	0	0	0	0	1	0	0	1	0
44	Female	2	$80,000 to $150,000	Undergrad or postgrad level	No	No	Yes	No	No	Yes	No	No	No	No	No	No	No	No	No	2	6	1	0	1	0	0	1	1	0	1	0	0	1
44	Female	2	$80,000 to $150,000	Undergrad or postgrad level	No	No	Yes	No	No	Yes	No	No	No	No	No	No	No	No	No	3	6		1	0	0	0	0	0	0	0	0	0	0
44	Female	2	$80,000 to $150,000	Undergrad or postgrad level	No	No	Yes	No	No	Yes	No	No	No	No	No	No	No	No	No	1	7	1	0	0	1	1	0	1	0	0	0	0	1
44	Female	2	$80,000 to $150,000	Undergrad or postgrad level	No	No	Yes	No	No	Yes	No	No	No	No	No	No	No	No	No	2	7	0	0	1	0	0	1	0	0	0	1	0	0
44	Female	2	$80,000 to $150,000	Undergrad or postgrad level	No	No	Yes	No	No	Yes	No	No	No	No	No	No	No	No	No	3	7		1	0	0	0	0	0	0	0	0	0	0
44	Female	2	$80,000 to $150,000	Undergrad or postgrad level	No	No	Yes	No	No	Yes	No	No	No	No	No	No	No	No	No	1	8	0	0	1	0	1	0	0	0	1	0	0	1
44	Female	2	$80,000 to $150,000	Undergrad or postgrad level	No	No	Yes	No	No	Yes	No	No	No	No	No	No	No	No	No	2	8	1	0	0	0	0	0	1	0	0	1	0	0
44	Female	2	$80,000 to $150,000	Undergrad or postgrad level	No	No	Yes	No	No	Yes	No	No	No	No	No	No	No	No	No	3	8		1	0	0	0	0	0	0	0	0	0	0
44	Female	2	$80,000 to $150,000	Undergrad or postgrad level	No	No	Yes	No	No	Yes	No	No	No	No	No	No	No	No	No	1	9	0	0	0	0	0	1	0	0	1	0	1	0
44	Female	2	$80,000 to $150,000	Undergrad or postgrad level	No	No	Yes	No	No	Yes	No	No	No	No	No	No	No	No	No	2	9	1	1	0	1	1	0	1	0	0	1	0	1
44	Female	2	$80,000 to $150,000	Undergrad or postgrad level	No	No	Yes	No	No	Yes	No	No	No	No	No	No	No	No	No	3	9		0	0	0	0	0	0	0	0	0	0	0
45	Female	2	$80,000 to $150,000	Some post-secondary	No	No	Yes	No	No	Yes	No	No	No	No	No	No	No	No	No	1	1	1	0	1	0	0	1	0	1	0	0	0	1
45	Female	2	$80,000 to $150,000	Some post-secondary	No	No	Yes	No	No	Yes	No	No	No	No	No	No	No	No	No	2	1	0	0	0	0	1	0	0	0	1	0	1	0
45	Female	2	$80,000 to $150,000	Some post-secondary	No	No	Yes	No	No	Yes	No	No	No	No	No	No	No	No	No	3	1		1	0	0	0	0	0	0	0	0	0	0
45	Female	2	$80,000 to $150,000	Some post-secondary	No	No	Yes	No	No	Yes	No	No	No	No	No	No	No	No	No	1	2	0	0	0	0	1	0	0	1	1	0	0	0
45	Female	2	$80,000 to $150,000	Some post-secondary	No	No	Yes	No	No	Yes	No	No	No	No	No	No	No	No	No	2	2	1	0	0	1	0	0	0	0	0	1	0	1
45	Female	2	$80,000 to $150,000	Some post-secondary	No	No	Yes	No	No	Yes	No	No	No	No	No	No	No	No	No	3	2		1	0	0	0	0	0	0	0	0	0	0
45	Female	2	$80,000 to $150,000	Some post-secondary	No	No	Yes	No	No	Yes	No	No	No	No	No	No	No	No	No	1	3	1	0	0	1	0	1	0	1	0	1	1	0
45	Female	2	$80,000 to $150,000	Some post-secondary	No	No	Yes	No	No	Yes	No	No	No	No	No	No	No	No	No	2	3	0	0	1	0	0	0	1	0	1	0	0	1
45	Female	2	$80,000 to $150,000	Some post-secondary	No	No	Yes	No	No	Yes	No	No	No	No	No	No	No	No	No	3	3		1	0	0	0	0	0	0	0	0	0	0
45	Female	2	$80,000 to $150,000	Some post-secondary	No	No	Yes	No	No	Yes	No	No	No	No	No	No	No	No	No	1	4	0	0	0	1	0	0	0	1	0	0	0	1
45	Female	2	$80,000 to $150,000	Some post-secondary	No	No	Yes	No	No	Yes	No	No	No	No	No	No	No	No	No	2	4	1	0	0	0	0	1	0	0	0	1	0	0
45	Female	2	$80,000 to $150,000	Some post-secondary	No	No	Yes	No	No	Yes	No	No	No	No	No	No	No	No	No	3	4		1	0	0	0	0	0	0	0	0	0	0
45	Female	2	$80,000 to $150,000	Some post-secondary	No	No	Yes	No	No	Yes	No	No	No	No	No	No	No	No	No	1	5	0	0	0	0	1	0	0	1	1	0	0	1
45	Female	2	$80,000 to $150,000	Some post-secondary	No	No	Yes	No	No	Yes	No	No	No	No	No	No	No	No	No	2	5	1	0	1	0	0	1	1	0	0	0	0	0
45	Female	2	$80,000 to $150,000	Some post-secondary	No	No	Yes	No	No	Yes	No	No	No	No	No	No	No	No	No	3	5		1	0	0	0	0	0	0	0	0	0	0
45	Female	2	$80,000 to $150,000	Some post-secondary	No	No	Yes	No	No	Yes	No	No	No	No	No	No	No	No	No	1	6	0	0	1	0	1	0	0	0	0	0	0	1
45	Female	2	$80,000 to $150,000	Some post-secondary	No	No	Yes	No	No	Yes	No	No	No	No	No	No	No	No	No	2	6	1	0	0	1	0	1	1	0	1	0	1	0
45	Female	2	$80,000 to $150,000	Some post-secondary	No	No	Yes	No	No	Yes	No	No	No	No	No	No	No	No	No	3	6		1	0	0	0	0	0	0	0	0	0	0
45	Female	2	$80,000 to $150,000	Some post-secondary	No	No	Yes	No	No	Yes	No	No	No	No	No	No	No	No	No	1	7	0	0	0	1	0	0	1	0	0	0	1	0
45	Female	2	$80,000 to $150,000	Some post-secondary	No	No	Yes	No	No	Yes	No	No	No	No	No	No	No	No	No	2	7	1	0	1	0	0	1	0	0	0	1	0	1
45	Female	2	$80,000 to $150,000	Some post-secondary	No	No	Yes	No	No	Yes	No	No	No	No	No	No	No	No	No	3	7		1	0	0	0	0	0	0	0	0	0	0
45	Female	2	$80,000 to $150,000	Some post-secondary	No	No	Yes	No	No	Yes	No	No	No	No	No	No	No	No	No	1	8	1	0	0	0	1	0	1	0	0	1	0	0
45	Female	2	$80,000 to $150,000	Some post-secondary	No	No	Yes	No	No	Yes	No	No	No	No	No	No	No	No	No	2	8	0	0	0	1	0	0	0	1	0	0	1	0
45	Female	2	$80,000 to $150,000	Some post-secondary	No	No	Yes	No	No	Yes	No	No	No	No	No	No	No	No	No	3	8		1	0	0	0	0	0	0	0	0	0	0
45	Female	2	$80,000 to $150,000	Some post-secondary	No	No	Yes	No	No	Yes	No	No	No	No	No	No	No	No	No	1	9	0	0	1	0	0	0	1	0	1	0	0	0
45	Female	2	$80,000 to $150,000	Some post-secondary	No	No	Yes	No	No	Yes	No	No	No	No	No	No	No	No	No	2	9	1	0	0	0	1	0	0	0	0	1	1	0
45	Female	2	$80,000 to $150,000	Some post-secondary	No	No	Yes	No	No	Yes	No	No	No	No	No	No	No	No	No	3	9		1	0	0	0	0	0	0	0	0	0	0
46	Female	2	$15,000 to $30,000	Some post-secondary	No	No	No	Yes	No	Yes	No	No	No	No	No	No	No	No	No	1	1	0	0	0	0	0	0	0	0	0	0	0	0
46	Female	2	$15,000 to $30,000	Some post-secondary	No	No	No	Yes	No	Yes	No	No	No	No	No	No	No	No	No	2	1	1	0	0	1	0	1	0	1	1	0	0	1
46	Female	2	$15,000 to $30,000	Some post-secondary	No	No	No	Yes	No	Yes	No	No	No	No	No	No	No	No	No	3	1		1	0	0	0	0	0	0	0	0	0	0
46	Female	2	$15,000 to $30,000	Some post-secondary	No	No	No	Yes	No	Yes	No	No	No	No	No	No	No	No	No	1	2	0	0	0	1	1	0	0	0	1	0	0	0
46	Female	2	$15,000 to $30,000	Some post-secondary	No	No	No	Yes	No	Yes	No	No	No	No	No	No	No	No	No	2	2	1	0	1	0	0	1	1	0	0	1	1	0
46	Female	2	$15,000 to $30,000	Some post-secondary	No	No	No	Yes	No	Yes	No	No	No	No	No	No	No	No	No	3	2		1	0	0	0	0	0	0	0	0	0	0
46	Female	2	$15,000 to $30,000	Some post-secondary	No	No	No	Yes	No	Yes	No	No	No	No	No	No	No	No	No	1	3	1	0	1	0	0	1	1	0	0	0	1	0
46	Female	2	$15,000 to $30,000	Some post-secondary	No	No	No	Yes	No	Yes	No	No	No	No	No	No	No	No	No	2	3	0	0	0	1	1	0	0	0	0	1	0	0
46	Female	2	$15,000 to $30,000	Some post-secondary	No	No	No	Yes	No	Yes	No	No	No	No	No	No	No	No	No	3	3		1	0	0	0	0	0	0	0	0	0	0
46	Female	2	$15,000 to $30,000	Some post-secondary	No	No	No	Yes	No	Yes	No	No	No	No	No	No	No	No	No	1	4	1	0	0	1	0	0	0	1	0	1	0	1
46	Female	2	$15,000 to $30,000	Some post-secondary	No	No	No	Yes	No	Yes	No	No	No	No	No	No	No	No	No	2	4	0	0	1	0	1	0	1	0	0	0	0	0
46	Female	2	$15,000 to $30,000	Some post-secondary	No	No	No	Yes	No	Yes	No	No	No	No	No	No	No	No	No	3	4		1	0	0	0	0	0	0	0	0	0	0
46	Female	2	$15,000 to $30,000	Some post-secondary	No	No	No	Yes	No	Yes	No	No	No	No	No	No	No	No	No	1	5	1	0	0	1	1	0	1	0	0	0	0	1
46	Female	2	$15,000 to $30,000	Some post-secondary	No	No	No	Yes	No	Yes	No	No	No	No	No	No	No	No	No	2	5	0	0	0	0	0	0	0	0	1	0	1	0
46	Female	2	$15,000 to $30,000	Some post-secondary	No	No	No	Yes	No	Yes	No	No	No	No	No	No	No	No	No	3	5		1	0	0	0	0	0	0	0	0	0	0
46	Female	2	$15,000 to $30,000	Some post-secondary	No	No	No	Yes	No	Yes	No	No	No	No	No	No	No	No	No	1	6	0	0	0	0	0	1	0	1	1	0	0	0
46	Female	2	$15,000 to $30,000	Some post-secondary	No	No	No	Yes	No	Yes	No	No	No	No	No	No	No	No	No	2	6	1	0	1	0	0	0	0	0	0	1	1	0
46	Female	2	$15,000 to $30,000	Some post-secondary	No	No	No	Yes	No	Yes	No	No	No	No	No	No	No	No	No	3	6		1	0	0	0	0	0	0	0	0	0	0
46	Female	2	$15,000 to $30,000	Some post-secondary	No	No	No	Yes	No	Yes	No	No	No	No	No	No	No	No	No	1	7	0	0	1	0	0	0	0	1	1	0	1	0
46	Female	2	$15,000 to $30,000	Some post-secondary	No	No	No	Yes	No	Yes	No	No	No	No	No	No	No	No	No	2	7	1	0	0	0	0	1	1	0	0	1	0	1
46	Female	2	$15,000 to $30,000	Some post-secondary	No	No	No	Yes	No	Yes	No	No	No	No	No	No	No	No	No	3	7		1	0	0	0	0	0	0	0	0	0	0
46	Female	2	$15,000 to $30,000	Some post-secondary	No	No	No	Yes	No	Yes	No	No	No	No	No	No	No	No	No	1	8	1	0	1	0	1	0	1	0	1	0	1	0
46	Female	2	$15,000 to $30,000	Some post-secondary	No	No	No	Yes	No	Yes	No	No	No	No	No	No	No	No	No	2	8	0	0	0	0	0	1	0	1	0	0	0	0
46	Female	2	$15,000 to $30,000	Some post-secondary	No	No	No	Yes	No	Yes	No	No	No	No	No	No	No	No	No	3	8		1	0	0	0	0	0	0	0	0	0	0
46	Female	2	$15,000 to $30,000	Some post-secondary	No	No	No	Yes	No	Yes	No	No	No	No	No	No	No	No	No	1	9	1	0	0	0	0	0	0	1	0	1	0	1
46	Female	2	$15,000 to $30,000	Some post-secondary	No	No	No	Yes	No	Yes	No	No	No	No	No	No	No	No	No	2	9	0	0	0	1	1	0	0	0	0	0	0	0
46	Female	2	$15,000 to $30,000	Some post-secondary	No	No	No	Yes	No	Yes	No	No	No	No	No	No	No	No	No	3	9		1	0	0	0	0	0	0	0	0	0	0
47	Female	1	$30,000 to $50,000	Up to high schoool	No	Yes	No	No	No	Yes	No	No	No	No	No	No	No	No	No	1	1	0	0	0	1	0	1	0	0	1	0	0	1
47	Female	1	$30,000 to $50,000	Up to high schoool	No	Yes	No	No	No	Yes	No	No	No	No	No	No	No	No	No	2	1	1	1	1	0	1	0	1	0	0	1	1	0
47	Female	1	$30,000 to $50,000	Up to high schoool	No	Yes	No	No	No	Yes	No	No	No	No	No	No	No	No	No	3	1		0	0	0	0	0	0	0	0	0	0	0
47	Female	1	$30,000 to $50,000	Up to high schoool	No	Yes	No	No	No	Yes	No	No	No	No	No	No	No	No	No	1	2	0	0	1	0	1	0	0	1	0	0	0	0
47	Female	1	$30,000 to $50,000	Up to high schoool	No	Yes	No	No	No	Yes	No	No	No	No	No	No	No	No	No	2	2	1	1	0	0	0	1	1	0	0	1	0	1
47	Female	1	$30,000 to $50,000	Up to high schoool	No	Yes	No	No	No	Yes	No	No	No	No	No	No	No	No	No	3	2		0	0	0	0	0	0	0	0	0	0	0
47	Female	1	$30,000 to $50,000	Up to high schoool	No	Yes	No	No	No	Yes	No	No	No	No	No	No	No	No	No	1	3	0	0	0	0	1	0	0	1	0	0	1	0
47	Female	1	$30,000 to $50,000	Up to high schoool	No	Yes	No	No	No	Yes	No	No	No	No	No	No	No	No	No	2	3	1	1	1	0	0	0	1	0	1	0	0	0
47	Female	1	$30,000 to $50,000	Up to high schoool	No	Yes	No	No	No	Yes	No	No	No	No	No	No	No	No	No	3	3		0	0	0	0	0	0	0	0	0	0	0
47	Female	1	$30,000 to $50,000	Up to high schoool	No	Yes	No	No	No	Yes	No	No	No	No	No	No	No	No	No	1	4	1	0	0	0	0	0	0	1	1	0	0	1
47	Female	1	$30,000 to $50,000	Up to high schoool	No	Yes	No	No	No	Yes	No	No	No	No	No	No	No	No	No	2	4	0	0	0	1	0	1	0	0	0	0	1	0
47	Female	1	$30,000 to $50,000	Up to high schoool	No	Yes	No	No	No	Yes	No	No	No	No	No	No	No	No	No	3	4		1	0	0	0	0	0	0	0	0	0	0
47	Female	1	$30,000 to $50,000	Up to high schoool	No	Yes	No	No	No	Yes	No	No	No	No	No	No	No	No	No	1	5	1	1	0	1	1	0	0	1	0	1	1	0
47	Female	1	$30,000 to $50,000	Up to high schoool	No	Yes	No	No	No	Yes	No	No	No	No	No	No	No	No	No	2	5	0	0	1	0	0	0	0	0	0	0	0	1
47	Female	1	$30,000 to $50,000	Up to high schoool	No	Yes	No	No	No	Yes	No	No	No	No	No	No	No	No	No	3	5		0	0	0	0	0	0	0	0	0	0	0
47	Female	1	$30,000 to $50,000	Up to high schoool	No	Yes	No	No	No	Yes	No	No	No	No	No	No	No	No	No	1	6	1	1	0	0	1	0	1	0	1	0	0	1
47	Female	1	$30,000 to $50,000	Up to high schoool	No	Yes	No	No	No	Yes	No	No	No	No	No	No	No	No	No	2	6	0	0	0	1	0	0	0	0	0	1	0	0
47	Female	1	$30,000 to $50,000	Up to high schoool	No	Yes	No	No	No	Yes	No	No	No	No	No	No	No	No	No	3	6		0	0	0	0	0	0	0	0	0	0	0
47	Female	1	$30,000 to $50,000	Up to high schoool	No	Yes	No	No	No	Yes	No	No	No	No	No	No	No	No	No	1	7	0	0	0	1	0	1	0	0	0	0	0	1
47	Female	1	$30,000 to $50,000	Up to high schoool	No	Yes	No	No	No	Yes	No	No	No	No	No	No	No	No	No	2	7	1	1	1	0	1	0	0	1	0	1	0	0
47	Female	1	$30,000 to $50,000	Up to high schoool	No	Yes	No	No	No	Yes	No	No	No	No	No	No	No	No	No	3	7		0	0	0	0	0	0	0	0	0	0	0
47	Female	1	$30,000 to $50,000	Up to high schoool	No	Yes	No	No	No	Yes	No	No	No	No	No	No	No	No	No	1	8	1	0	1	0	0	1	0	1	0	0	0	0
47	Female	1	$30,000 to $50,000	Up to high schoool	No	Yes	No	No	No	Yes	No	No	No	No	No	No	No	No	No	2	8	0	0	0	0	0	0	1	0	1	0	1	0
47	Female	1	$30,000 to $50,000	Up to high schoool	No	Yes	No	No	No	Yes	No	No	No	No	No	No	No	No	No	3	8		1	0	0	0	0	0	0	0	0	0	0
47	Female	1	$30,000 to $50,000	Up to high schoool	No	Yes	No	No	No	Yes	No	No	No	No	No	No	No	No	No	1	9	1	1	0	1	0	0	1	0	0	1	0	0
47	Female	1	$30,000 to $50,000	Up to high schoool	No	Yes	No	No	No	Yes	No	No	No	No	No	No	No	No	No	2	9	0	0	1	0	0	1	0	0	1	0	1	0
47	Female	1	$30,000 to $50,000	Up to high schoool	No	Yes	No	No	No	Yes	No	No	No	No	No	No	No	No	No	3	9		0	0	0	0	0	0	0	0	0	0	0
48	Female	1	$80,000 to $150,000	Some post-secondary	No	No	Yes	No	No	Yes	No	No	No	No	No	No	No	No	No	1	1	1	0	1	0	0	1	0	1	0	0	0	1
48	Female	1	$80,000 to $150,000	Some post-secondary	No	No	Yes	No	No	Yes	No	No	No	No	No	No	No	No	No	2	1	0	0	0	0	1	0	0	0	1	0	1	0
48	Female	1	$80,000 to $150,000	Some post-secondary	No	No	Yes	No	No	Yes	No	No	No	No	No	No	No	No	No	3	1		1	0	0	0	0	0	0	0	0	0	0
48	Female	1	$80,000 to $150,000	Some post-secondary	No	No	Yes	No	No	Yes	No	No	No	No	No	No	No	No	No	1	2	1	0	0	0	1	0	0	1	1	0	0	0
48	Female	1	$80,000 to $150,000	Some post-secondary	No	No	Yes	No	No	Yes	No	No	No	No	No	No	No	No	No	2	2	0	0	0	1	0	0	0	0	0	1	0	1
48	Female	1	$80,000 to $150,000	Some post-secondary	No	No	Yes	No	No	Yes	No	No	No	No	No	No	No	No	No	3	2		1	0	0	0	0	0	0	0	0	0	0
48	Female	1	$80,000 to $150,000	Some post-secondary	No	No	Yes	No	No	Yes	No	No	No	No	No	No	No	No	No	1	3	1	0	0	1	0	1	0	1	0	1	1	0
48	Female	1	$80,000 to $150,000	Some post-secondary	No	No	Yes	No	No	Yes	No	No	No	No	No	No	No	No	No	2	3	0	0	1	0	0	0	1	0	1	0	0	1
48	Female	1	$80,000 to $150,000	Some post-secondary	No	No	Yes	No	No	Yes	No	No	No	No	No	No	No	No	No	3	3		1	0	0	0	0	0	0	0	0	0	0
48	Female	1	$80,000 to $150,000	Some post-secondary	No	No	Yes	No	No	Yes	No	No	No	No	No	No	No	No	No	1	4	1	1	0	1	0	0	0	1	0	0	0	1
48	Female	1	$80,000 to $150,000	Some post-secondary	No	No	Yes	No	No	Yes	No	No	No	No	No	No	No	No	No	2	4	0	0	0	0	0	1	0	0	0	1	0	0
48	Female	1	$80,000 to $150,000	Some post-secondary	No	No	Yes	No	No	Yes	No	No	No	No	No	No	No	No	No	3	4		0	0	0	0	0	0	0	0	0	0	0
48	Female	1	$80,000 to $150,000	Some post-secondary	No	No	Yes	No	No	Yes	No	No	No	No	No	No	No	No	No	1	5	1	0	0	0	1	0	0	1	1	0	0	1
48	Female	1	$80,000 to $150,000	Some post-secondary	No	No	Yes	No	No	Yes	No	No	No	No	No	No	No	No	No	2	5	0	0	1	0	0	1	1	0	0	0	0	0
48	Female	1	$80,000 to $150,000	Some post-secondary	No	No	Yes	No	No	Yes	No	No	No	No	No	No	No	No	No	3	5		1	0	0	0	0	0	0	0	0	0	0
48	Female	1	$80,000 to $150,000	Some post-secondary	No	No	Yes	No	No	Yes	No	No	No	No	No	No	No	No	No	1	6	1	1	1	0	1	0	0	0	0	0	0	1
48	Female	1	$80,000 to $150,000	Some post-secondary	No	No	Yes	No	No	Yes	No	No	No	No	No	No	No	No	No	2	6	0	0	0	1	0	1	1	0	1	0	1	0
48	Female	1	$80,000 to $150,000	Some post-secondary	No	No	Yes	No	No	Yes	No	No	No	No	No	No	No	No	No	3	6		0	0	0	0	0	0	0	0	0	0	0
48	Female	1	$80,000 to $150,000	Some post-secondary	No	No	Yes	No	No	Yes	No	No	No	No	No	No	No	No	No	1	7	1	1	0	1	0	0	1	0	0	0	1	0
48	Female	1	$80,000 to $150,000	Some post-secondary	No	No	Yes	No	No	Yes	No	No	No	No	No	No	No	No	No	2	7	0	0	1	0	0	1	0	0	0	1	0	1
48	Female	1	$80,000 to $150,000	Some post-secondary	No	No	Yes	No	No	Yes	No	No	No	No	No	No	No	No	No	3	7		0	0	0	0	0	0	0	0	0	0	0
48	Female	1	$80,000 to $150,000	Some post-secondary	No	No	Yes	No	No	Yes	No	No	No	No	No	No	No	No	No	1	8	0	0	0	0	1	0	1	0	0	1	0	0
48	Female	1	$80,000 to $150,000	Some post-secondary	No	No	Yes	No	No	Yes	No	No	No	No	No	No	No	No	No	2	8	1	0	0	1	0	0	0	1	0	0	1	0
48	Female	1	$80,000 to $150,000	Some post-secondary	No	No	Yes	No	No	Yes	No	No	No	No	No	No	No	No	No	3	8		1	0	0	0	0	0	0	0	0	0	0
48	Female	1	$80,000 to $150,000	Some post-secondary	No	No	Yes	No	No	Yes	No	No	No	No	No	No	No	No	No	1	9	1	0	1	0	0	0	1	0	1	0	0	0
48	Female	1	$80,000 to $150,000	Some post-secondary	No	No	Yes	No	No	Yes	No	No	No	No	No	No	No	No	No	2	9	0	0	0	0	1	0	0	0	0	1	1	0
48	Female	1	$80,000 to $150,000	Some post-secondary	No	No	Yes	No	No	Yes	No	No	No	No	No	No	No	No	No	3	9		1	0	0	0	0	0	0	0	0	0	0
49	Female	1	$30,000 to $50,000	Undergrad or postgrad level	No	No	Yes	No	No	Yes	No	No	No	No	No	No	No	No	No	1	1	0	0	0	0	0	0	0	0	0	0	0	0
49	Female	1	$30,000 to $50,000	Undergrad or postgrad level	No	No	Yes	No	No	Yes	No	No	No	No	No	No	No	No	No	2	1	1	1	0	1	0	1	0	1	1	0	0	1
49	Female	1	$30,000 to $50,000	Undergrad or postgrad level	No	No	Yes	No	No	Yes	No	No	No	No	No	No	No	No	No	3	1		0	0	0	0	0	0	0	0	0	0	0
49	Female	1	$30,000 to $50,000	Undergrad or postgrad level	No	No	Yes	No	No	Yes	No	No	No	No	No	No	No	No	No	1	2	0	0	0	1	1	0	0	0	1	0	0	0
49	Female	1	$30,000 to $50,000	Undergrad or postgrad level	No	No	Yes	No	No	Yes	No	No	No	No	No	No	No	No	No	2	2	1	1	1	0	0	1	1	0	0	1	1	0
49	Female	1	$30,000 to $50,000	Undergrad or postgrad level	No	No	Yes	No	No	Yes	No	No	No	No	No	No	No	No	No	3	2		0	0	0	0	0	0	0	0	0	0	0
49	Female	1	$30,000 to $50,000	Undergrad or postgrad level	No	No	Yes	No	No	Yes	No	No	No	No	No	No	No	No	No	1	3	1	1	1	0	0	1	1	0	0	0	1	0
49	Female	1	$30,000 to $50,000	Undergrad or postgrad level	No	No	Yes	No	No	Yes	No	No	No	No	No	No	No	No	No	2	3	0	0	0	1	1	0	0	0	0	1	0	0
49	Female	1	$30,000 to $50,000	Undergrad or postgrad level	No	No	Yes	No	No	Yes	No	No	No	No	No	No	No	No	No	3	3		0	0	0	0	0	0	0	0	0	0	0
49	Female	1	$30,000 to $50,000	Undergrad or postgrad level	No	No	Yes	No	No	Yes	No	No	No	No	No	No	No	No	No	1	4	1	1	0	1	0	0	0	1	0	1	0	1
49	Female	1	$30,000 to $50,000	Undergrad or postgrad level	No	No	Yes	No	No	Yes	No	No	No	No	No	No	No	No	No	2	4	0	0	1	0	1	0	1	0	0	0	0	0
49	Female	1	$30,000 to $50,000	Undergrad or postgrad level	No	No	Yes	No	No	Yes	No	No	No	No	No	No	No	No	No	3	4		0	0	0	0	0	0	0	0	0	0	0
49	Female	1	$30,000 to $50,000	Undergrad or postgrad level	No	No	Yes	No	No	Yes	No	No	No	No	No	No	No	No	No	1	5	1	1	0	1	1	0	1	0	0	0	0	1
49	Female	1	$30,000 to $50,000	Undergrad or postgrad level	No	No	Yes	No	No	Yes	No	No	No	No	No	No	No	No	No	2	5	0	0	0	0	0	0	0	0	1	0	1	0
49	Female	1	$30,000 to $50,000	Undergrad or postgrad level	No	No	Yes	No	No	Yes	No	No	No	No	No	No	No	No	No	3	5		0	0	0	0	0	0	0	0	0	0	0
49	Female	1	$30,000 to $50,000	Undergrad or postgrad level	No	No	Yes	No	No	Yes	No	No	No	No	No	No	No	No	No	1	6	1	1	0	0	0	1	0	1	1	0	0	0
49	Female	1	$30,000 to $50,000	Undergrad or postgrad level	No	No	Yes	No	No	Yes	No	No	No	No	No	No	No	No	No	2	6	0	0	1	0	0	0	0	0	0	1	1	0
49	Female	1	$30,000 to $50,000	Undergrad or postgrad level	No	No	Yes	No	No	Yes	No	No	No	No	No	No	No	No	No	3	6		0	0	0	0	0	0	0	0	0	0	0
49	Female	1	$30,000 to $50,000	Undergrad or postgrad level	No	No	Yes	No	No	Yes	No	No	No	No	No	No	No	No	No	1	7	0	0	1	0	0	0	0	1	1	0	1	0
49	Female	1	$30,000 to $50,000	Undergrad or postgrad level	No	No	Yes	No	No	Yes	No	No	No	No	No	No	No	No	No	2	7	1	1	0	0	0	1	1	0	0	1	0	1
49	Female	1	$30,000 to $50,000	Undergrad or postgrad level	No	No	Yes	No	No	Yes	No	No	No	No	No	No	No	No	No	3	7		0	0	0	0	0	0	0	0	0	0	0
49	Female	1	$30,000 to $50,000	Undergrad or postgrad level	No	No	Yes	No	No	Yes	No	No	No	No	No	No	No	No	No	1	8	1	1	1	0	1	0	1	0	1	0	1	0
49	Female	1	$30,000 to $50,000	Undergrad or postgrad level	No	No	Yes	No	No	Yes	No	No	No	No	No	No	No	No	No	2	8	0	0	0	0	0	1	0	1	0	0	0	0
49	Female	1	$30,000 to $50,000	Undergrad or postgrad level	No	No	Yes	No	No	Yes	No	No	No	No	No	No	No	No	No	3	8		0	0	0	0	0	0	0	0	0	0	0
49	Female	1	$30,000 to $50,000	Undergrad or postgrad level	No	No	Yes	No	No	Yes	No	No	No	No	No	No	No	No	No	1	9	0	0	0	0	0	0	0	1	0	1	0	1
49	Female	1	$30,000 to $50,000	Undergrad or postgrad level	No	No	Yes	No	No	Yes	No	No	No	No	No	No	No	No	No	2	9	1	1	0	1	1	0	0	0	0	0	0	0
49	Female	1	$30,000 to $50,000	Undergrad or postgrad level	No	No	Yes	No	No	Yes	No	No	No	No	No	No	No	No	No	3	9		0	0	0	0	0	0	0	0	0	0	0
50	Male	1	$50,000 to $80,000	Some post-secondary	No	No	Yes	No	No	Yes	No	No	No	No	No	No	No	No	No	1	1	0	0	0	1	0	1	0	0	1	0	0	1
50	Male	1	$50,000 to $80,000	Some post-secondary	No	No	Yes	No	No	Yes	No	No	No	No	No	No	No	No	No	2	1	1	1	1	0	1	0	1	0	0	1	1	0
50	Male	1	$50,000 to $80,000	Some post-secondary	No	No	Yes	No	No	Yes	No	No	No	No	No	No	No	No	No	3	1		0	0	0	0	0	0	0	0	0	0	0
50	Male	1	$50,000 to $80,000	Some post-secondary	No	No	Yes	No	No	Yes	No	No	No	No	No	No	No	No	No	1	2	0	0	1	0	1	0	0	1	0	0	0	0
50	Male	1	$50,000 to $80,000	Some post-secondary	No	No	Yes	No	No	Yes	No	No	No	No	No	No	No	No	No	2	2	1	1	0	0	0	1	1	0	0	1	0	1
50	Male	1	$50,000 to $80,000	Some post-secondary	No	No	Yes	No	No	Yes	No	No	No	No	No	No	No	No	No	3	2		0	0	0	0	0	0	0	0	0	0	0
50	Male	1	$50,000 to $80,000	Some post-secondary	No	No	Yes	No	No	Yes	No	No	No	No	No	No	No	No	No	1	3	1	1	0	0	1	0	0	1	0	0	1	0
50	Male	1	$50,000 to $80,000	Some post-secondary	No	No	Yes	No	No	Yes	No	No	No	No	No	No	No	No	No	2	3	0	0	1	0	0	0	1	0	1	0	0	0
50	Male	1	$50,000 to $80,000	Some post-secondary	No	No	Yes	No	No	Yes	No	No	No	No	No	No	No	No	No	3	3		0	0	0	0	0	0	0	0	0	0	0
50	Male	1	$50,000 to $80,000	Some post-secondary	No	No	Yes	No	No	Yes	No	No	No	No	No	No	No	No	No	1	4	1	0	0	0	0	0	0	1	1	0	0	1
50	Male	1	$50,000 to $80,000	Some post-secondary	No	No	Yes	No	No	Yes	No	No	No	No	No	No	No	No	No	2	4	0	0	0	1	0	1	0	0	0	0	1	0
50	Male	1	$50,000 to $80,000	Some post-secondary	No	No	Yes	No	No	Yes	No	No	No	No	No	No	No	No	No	3	4		1	0	0	0	0	0	0	0	0	0	0
50	Male	1	$50,000 to $80,000	Some post-secondary	No	No	Yes	No	No	Yes	No	No	No	No	No	No	No	No	No	1	5	1	1	0	1	1	0	0	1	0	1	1	0
50	Male	1	$50,000 to $80,000	Some post-secondary	No	No	Yes	No	No	Yes	No	No	No	No	No	No	No	No	No	2	5	0	0	1	0	0	0	0	0	0	0	0	1
50	Male	1	$50,000 to $80,000	Some post-secondary	No	No	Yes	No	No	Yes	No	No	No	No	No	No	No	No	No	3	5		0	0	0	0	0	0	0	0	0	0	0
50	Male	1	$50,000 to $80,000	Some post-secondary	No	No	Yes	No	No	Yes	No	No	No	No	No	No	No	No	No	1	6	0	0	0	0	1	0	1	0	1	0	0	1
50	Male	1	$50,000 to $80,000	Some post-secondary	No	No	Yes	No	No	Yes	No	No	No	No	No	No	No	No	No	2	6	1	0	0	1	0	0	0	0	0	1	0	0
50	Male	1	$50,000 to $80,000	Some post-secondary	No	No	Yes	No	No	Yes	No	No	No	No	No	No	No	No	No	3	6		1	0	0	0	0	0	0	0	0	0	0
50	Male	1	$50,000 to $80,000	Some post-secondary	No	No	Yes	No	No	Yes	No	No	No	No	No	No	No	No	No	1	7	0	0	0	1	0	1	0	0	0	0	0	1
50	Male	1	$50,000 to $80,000	Some post-secondary	No	No	Yes	No	No	Yes	No	No	No	No	No	No	No	No	No	2	7	1	1	1	0	1	0	0	1	0	1	0	0
50	Male	1	$50,000 to $80,000	Some post-secondary	No	No	Yes	No	No	Yes	No	No	No	No	No	No	No	No	No	3	7		0	0	0	0	0	0	0	0	0	0	0
50	Male	1	$50,000 to $80,000	Some post-secondary	No	No	Yes	No	No	Yes	No	No	No	No	No	No	No	No	No	1	8	1	0	1	0	0	1	0	1	0	0	0	0
50	Male	1	$50,000 to $80,000	Some post-secondary	No	No	Yes	No	No	Yes	No	No	No	No	No	No	No	No	No	2	8	0	0	0	0	0	0	1	0	1	0	1	0
50	Male	1	$50,000 to $80,000	Some post-secondary	No	No	Yes	No	No	Yes	No	No	No	No	No	No	No	No	No	3	8		1	0	0	0	0	0	0	0	0	0	0
50	Male	1	$50,000 to $80,000	Some post-secondary	No	No	Yes	No	No	Yes	No	No	No	No	No	No	No	No	No	1	9	1	1	0	1	0	0	1	0	0	1	0	0
50	Male	1	$50,000 to $80,000	Some post-secondary	No	No	Yes	No	No	Yes	No	No	No	No	No	No	No	No	No	2	9	0	0	1	0	0	1	0	0	1	0	1	0
50	Male	1	$50,000 to $80,000	Some post-secondary	No	No	Yes	No	No	Yes	No	No	No	No	No	No	No	No	No	3	9		0	0	0	0	0	0	0	0	0	0	0
51	Male	2	$15,000 to $30,000	Up to high schoool	Yes	No	No	No	No	Yes	No	No	No	No	No	No	No	No	No	1	1	0	0	0	0	0	0	0	0	0	0	0	0
51	Male	2	$15,000 to $30,000	Up to high schoool	Yes	No	No	No	No	Yes	No	No	No	No	No	No	No	No	No	2	1	1	0	0	1	0	1	0	1	1	0	0	1
51	Male	2	$15,000 to $30,000	Up to high schoool	Yes	No	No	No	No	Yes	No	No	No	No	No	No	No	No	No	3	1		1	0	0	0	0	0	0	0	0	0	0
51	Male	2	$15,000 to $30,000	Up to high schoool	Yes	No	No	No	No	Yes	No	No	No	No	No	No	No	No	No	1	2	0	0	0	1	1	0	0	0	1	0	0	0
51	Male	2	$15,000 to $30,000	Up to high schoool	Yes	No	No	No	No	Yes	No	No	No	No	No	No	No	No	No	2	2	1	0	1	0	0	1	1	0	0	1	1	0
51	Male	2	$15,000 to $30,000	Up to high schoool	Yes	No	No	No	No	Yes	No	No	No	No	No	No	No	No	No	3	2		1	0	0	0	0	0	0	0	0	0	0
51	Male	2	$15,000 to $30,000	Up to high schoool	Yes	No	No	No	No	Yes	No	No	No	No	No	No	No	No	No	1	3	1	0	1	0	0	1	1	0	0	0	1	0
51	Male	2	$15,000 to $30,000	Up to high schoool	Yes	No	No	No	No	Yes	No	No	No	No	No	No	No	No	No	2	3	0	0	0	1	1	0	0	0	0	1	0	0
51	Male	2	$15,000 to $30,000	Up to high schoool	Yes	No	No	No	No	Yes	No	No	No	No	No	No	No	No	No	3	3		1	0	0	0	0	0	0	0	0	0	0
51	Male	2	$15,000 to $30,000	Up to high schoool	Yes	No	No	No	No	Yes	No	No	No	No	No	No	No	No	No	1	4	1	0	0	1	0	0	0	1	0	1	0	1
51	Male	2	$15,000 to $30,000	Up to high schoool	Yes	No	No	No	No	Yes	No	No	No	No	No	No	No	No	No	2	4	0	0	1	0	1	0	1	0	0	0	0	0
51	Male	2	$15,000 to $30,000	Up to high schoool	Yes	No	No	No	No	Yes	No	No	No	No	No	No	No	No	No	3	4		1	0	0	0	0	0	0	0	0	0	0
51	Male	2	$15,000 to $30,000	Up to high schoool	Yes	No	No	No	No	Yes	No	No	No	No	No	No	No	No	No	1	5	1	0	0	1	1	0	1	0	0	0	0	1
51	Male	2	$15,000 to $30,000	Up to high schoool	Yes	No	No	No	No	Yes	No	No	No	No	No	No	No	No	No	2	5	0	0	0	0	0	0	0	0	1	0	1	0
51	Male	2	$15,000 to $30,000	Up to high schoool	Yes	No	No	No	No	Yes	No	No	No	No	No	No	No	No	No	3	5		1	0	0	0	0	0	0	0	0	0	0
51	Male	2	$15,000 to $30,000	Up to high schoool	Yes	No	No	No	No	Yes	No	No	No	No	No	No	No	No	No	1	6	1	0	0	0	0	1	0	1	1	0	0	0
51	Male	2	$15,000 to $30,000	Up to high schoool	Yes	No	No	No	No	Yes	No	No	No	No	No	No	No	No	No	2	6	0	0	1	0	0	0	0	0	0	1	1	0
51	Male	2	$15,000 to $30,000	Up to high schoool	Yes	No	No	No	No	Yes	No	No	No	No	No	No	No	No	No	3	6		1	0	0	0	0	0	0	0	0	0	0
51	Male	2	$15,000 to $30,000	Up to high schoool	Yes	No	No	No	No	Yes	No	No	No	No	No	No	No	No	No	1	7	0	0	1	0	0	0	0	1	1	0	1	0
51	Male	2	$15,000 to $30,000	Up to high schoool	Yes	No	No	No	No	Yes	No	No	No	No	No	No	No	No	No	2	7	1	0	0	0	0	1	1	0	0	1	0	1
51	Male	2	$15,000 to $30,000	Up to high schoool	Yes	No	No	No	No	Yes	No	No	No	No	No	No	No	No	No	3	7		1	0	0	0	0	0	0	0	0	0	0
51	Male	2	$15,000 to $30,000	Up to high schoool	Yes	No	No	No	No	Yes	No	No	No	No	No	No	No	No	No	1	8	1	0	1	0	1	0	1	0	1	0	1	0
51	Male	2	$15,000 to $30,000	Up to high schoool	Yes	No	No	No	No	Yes	No	No	No	No	No	No	No	No	No	2	8	0	0	0	0	0	1	0	1	0	0	0	0
51	Male	2	$15,000 to $30,000	Up to high schoool	Yes	No	No	No	No	Yes	No	No	No	No	No	No	No	No	No	3	8		1	0	0	0	0	0	0	0	0	0	0
51	Male	2	$15,000 to $30,000	Up to high schoool	Yes	No	No	No	No	Yes	No	No	No	No	No	No	No	No	No	1	9	0	0	0	0	0	0	0	1	0	1	0	1
51	Male	2	$15,000 to $30,000	Up to high schoool	Yes	No	No	No	No	Yes	No	No	No	No	No	No	No	No	No	2	9	1	0	0	1	1	0	0	0	0	0	0	0
51	Male	2	$15,000 to $30,000	Up to high schoool	Yes	No	No	No	No	Yes	No	No	No	No	No	No	No	No	No	3	9		1	0	0	0	0	0	0	0	0	0	0
52	Male	1	$80,000 to $150,000	Undergrad or postgrad level	No	No	Yes	No	No	Yes	No	No	No	No	No	No	No	No	No	1	1	1	1	0	1	0	1	0	0	1	0	0	1
52	Male	1	$80,000 to $150,000	Undergrad or postgrad level	No	No	Yes	No	No	Yes	No	No	No	No	No	No	No	No	No	2	1	0	0	1	0	1	0	1	0	0	1	1	0
52	Male	1	$80,000 to $150,000	Undergrad or postgrad level	No	No	Yes	No	No	Yes	No	No	No	No	No	No	No	No	No	3	1		0	0	0	0	0	0	0	0	0	0	0
52	Male	1	$80,000 to $150,000	Undergrad or postgrad level	No	No	Yes	No	No	Yes	No	No	No	No	No	No	No	No	No	1	2	0	0	1	0	1	0	0	1	0	0	0	0
52	Male	1	$80,000 to $150,000	Undergrad or postgrad level	No	No	Yes	No	No	Yes	No	No	No	No	No	No	No	No	No	2	2	1	0	0	0	0	1	1	0	0	1	0	1
52	Male	1	$80,000 to $150,000	Undergrad or postgrad level	No	No	Yes	No	No	Yes	No	No	No	No	No	No	No	No	No	3	2		1	0	0	0	0	0	0	0	0	0	0
52	Male	1	$80,000 to $150,000	Undergrad or postgrad level	No	No	Yes	No	No	Yes	No	No	No	No	No	No	No	No	No	1	3	1	0	0	0	1	0	0	1	0	0	1	0
52	Male	1	$80,000 to $150,000	Undergrad or postgrad level	No	No	Yes	No	No	Yes	No	No	No	No	No	No	No	No	No	2	3	0	0	1	0	0	0	1	0	1	0	0	0
52	Male	1	$80,000 to $150,000	Undergrad or postgrad level	No	No	Yes	No	No	Yes	No	No	No	No	No	No	No	No	No	3	3		1	0	0	0	0	0	0	0	0	0	0
52	Male	1	$80,000 to $150,000	Undergrad or postgrad level	No	No	Yes	No	No	Yes	No	No	No	No	No	No	No	No	No	1	4	0	0	0	0	0	0	0	1	1	0	0	1
52	Male	1	$80,000 to $150,000	Undergrad or postgrad level	No	No	Yes	No	No	Yes	No	No	No	No	No	No	No	No	No	2	4	1	1	0	1	0	1	0	0	0	0	1	0
52	Male	1	$80,000 to $150,000	Undergrad or postgrad level	No	No	Yes	No	No	Yes	No	No	No	No	No	No	No	No	No	3	4		0	0	0	0	0	0	0	0	0	0	0
52	Male	1	$80,000 to $150,000	Undergrad or postgrad level	No	No	Yes	No	No	Yes	No	No	No	No	No	No	No	No	No	1	5	1	1	0	1	1	0	0	1	0	1	1	0
52	Male	1	$80,000 to $150,000	Undergrad or postgrad level	No	No	Yes	No	No	Yes	No	No	No	No	No	No	No	No	No	2	5	0	0	1	0	0	0	0	0	0	0	0	1
52	Male	1	$80,000 to $150,000	Undergrad or postgrad level	No	No	Yes	No	No	Yes	No	No	No	No	No	No	No	No	No	3	5		0	0	0	0	0	0	0	0	0	0	0
52	Male	1	$80,000 to $150,000	Undergrad or postgrad level	No	No	Yes	No	No	Yes	No	No	No	No	No	No	No	No	No	1	6	1	0	0	0	1	0	1	0	1	0	0	1
52	Male	1	$80,000 to $150,000	Undergrad or postgrad level	No	No	Yes	No	No	Yes	No	No	No	No	No	No	No	No	No	2	6	0	0	0	1	0	0	0	0	0	1	0	0
52	Male	1	$80,000 to $150,000	Undergrad or postgrad level	No	No	Yes	No	No	Yes	No	No	No	No	No	No	No	No	No	3	6		1	0	0	0	0	0	0	0	0	0	0
52	Male	1	$80,000 to $150,000	Undergrad or postgrad level	No	No	Yes	No	No	Yes	No	No	No	No	No	No	No	No	No	1	7	1	1	0	1	0	1	0	0	0	0	0	1
52	Male	1	$80,000 to $150,000	Undergrad or postgrad level	No	No	Yes	No	No	Yes	No	No	No	No	No	No	No	No	No	2	7	0	0	1	0	1	0	0	1	0	1	0	0
52	Male	1	$80,000 to $150,000	Undergrad or postgrad level	No	No	Yes	No	No	Yes	No	No	No	No	No	No	No	No	No	3	7		0	0	0	0	0	0	0	0	0	0	0
52	Male	1	$80,000 to $150,000	Undergrad or postgrad level	No	No	Yes	No	No	Yes	No	No	No	No	No	No	No	No	No	1	8	1	0	1	0	0	1	0	1	0	0	0	0
52	Male	1	$80,000 to $150,000	Undergrad or postgrad level	No	No	Yes	No	No	Yes	No	No	No	No	No	No	No	No	No	2	8	0	0	0	0	0	0	1	0	1	0	1	0
52	Male	1	$80,000 to $150,000	Undergrad or postgrad level	No	No	Yes	No	No	Yes	No	No	No	No	No	No	No	No	No	3	8		1	0	0	0	0	0	0	0	0	0	0
52	Male	1	$80,000 to $150,000	Undergrad or postgrad level	No	No	Yes	No	No	Yes	No	No	No	No	No	No	No	No	No	1	9	1	1	0	1	0	0	1	0	0	1	0	0
52	Male	1	$80,000 to $150,000	Undergrad or postgrad level	No	No	Yes	No	No	Yes	No	No	No	No	No	No	No	No	No	2	9	0	0	1	0	0	1	0	0	1	0	1	0
52	Male	1	$80,000 to $150,000	Undergrad or postgrad level	No	No	Yes	No	No	Yes	No	No	No	No	No	No	No	No	No	3	9		0	0	0	0	0	0	0	0	0	0	0
53	Female	2	$50,000 to $80,000	Some post-secondary	No	No	Yes	No	No	No	No	No	Yes	No	No	No	No	No	No	1	1	1	1	1	0	0	1	0	1	0	0	0	1
53	Female	2	$50,000 to $80,000	Some post-secondary	No	No	Yes	No	No	No	No	No	Yes	No	No	No	No	No	No	2	1	0	0	0	0	1	0	0	0	1	0	1	0
53	Female	2	$50,000 to $80,000	Some post-secondary	No	No	Yes	No	No	No	No	No	Yes	No	No	No	No	No	No	3	1		0	0	0	0	0	0	0	0	0	0	0
53	Female	2	$50,000 to $80,000	Some post-secondary	No	No	Yes	No	No	No	No	No	Yes	No	No	No	No	No	No	1	2	0	0	0	0	1	0	0	1	1	0	0	0
53	Female	2	$50,000 to $80,000	Some post-secondary	No	No	Yes	No	No	No	No	No	Yes	No	No	No	No	No	No	2	2	1	1	0	1	0	0	0	0	0	1	0	1
53	Female	2	$50,000 to $80,000	Some post-secondary	No	No	Yes	No	No	No	No	No	Yes	No	No	No	No	No	No	3	2		0	0	0	0	0	0	0	0	0	0	0
53	Female	2	$50,000 to $80,000	Some post-secondary	No	No	Yes	No	No	No	No	No	Yes	No	No	No	No	No	No	1	3	1	1	0	1	0	1	0	1	0	1	1	0
53	Female	2	$50,000 to $80,000	Some post-secondary	No	No	Yes	No	No	No	No	No	Yes	No	No	No	No	No	No	2	3	0	0	1	0	0	0	1	0	1	0	0	1
53	Female	2	$50,000 to $80,000	Some post-secondary	No	No	Yes	No	No	No	No	No	Yes	No	No	No	No	No	No	3	3		0	0	0	0	0	0	0	0	0	0	0
53	Female	2	$50,000 to $80,000	Some post-secondary	No	No	Yes	No	No	No	No	No	Yes	No	No	No	No	No	No	1	4	1	1	0	1	0	0	0	1	0	0	0	1
53	Female	2	$50,000 to $80,000	Some post-secondary	No	No	Yes	No	No	No	No	No	Yes	No	No	No	No	No	No	2	4	0	0	0	0	0	1	0	0	0	1	0	0
53	Female	2	$50,000 to $80,000	Some post-secondary	No	No	Yes	No	No	No	No	No	Yes	No	No	No	No	No	No	3	4		0	0	0	0	0	0	0	0	0	0	0
53	Female	2	$50,000 to $80,000	Some post-secondary	No	No	Yes	No	No	No	No	No	Yes	No	No	No	No	No	No	1	5	0	0	0	0	1	0	0	1	1	0	0	1
53	Female	2	$50,000 to $80,000	Some post-secondary	No	No	Yes	No	No	No	No	No	Yes	No	No	No	No	No	No	2	5	1	1	1	0	0	1	1	0	0	0	0	0
53	Female	2	$50,000 to $80,000	Some post-secondary	No	No	Yes	No	No	No	No	No	Yes	No	No	No	No	No	No	3	5		0	0	0	0	0	0	0	0	0	0	0
53	Female	2	$50,000 to $80,000	Some post-secondary	No	No	Yes	No	No	No	No	No	Yes	No	No	No	No	No	No	1	6	0	0	1	0	1	0	0	0	0	0	0	1
53	Female	2	$50,000 to $80,000	Some post-secondary	No	No	Yes	No	No	No	No	No	Yes	No	No	No	No	No	No	2	6	1	1	0	1	0	1	1	0	1	0	1	0
53	Female	2	$50,000 to $80,000	Some post-secondary	No	No	Yes	No	No	No	No	No	Yes	No	No	No	No	No	No	3	6		0	0	0	0	0	0	0	0	0	0	0
53	Female	2	$50,000 to $80,000	Some post-secondary	No	No	Yes	No	No	No	No	No	Yes	No	No	No	No	No	No	1	7	0	0	0	1	0	0	1	0	0	0	1	0
53	Female	2	$50,000 to $80,000	Some post-secondary	No	No	Yes	No	No	No	No	No	Yes	No	No	No	No	No	No	2	7	1	1	1	0	0	1	0	0	0	1	0	1
53	Female	2	$50,000 to $80,000	Some post-secondary	No	No	Yes	No	No	No	No	No	Yes	No	No	No	No	No	No	3	7		0	0	0	0	0	0	0	0	0	0	0
53	Female	2	$50,000 to $80,000	Some post-secondary	No	No	Yes	No	No	No	No	No	Yes	No	No	No	No	No	No	1	8	0	0	0	0	1	0	1	0	0	1	0	0
53	Female	2	$50,000 to $80,000	Some post-secondary	No	No	Yes	No	No	No	No	No	Yes	No	No	No	No	No	No	2	8	1	1	0	1	0	0	0	1	0	0	1	0
53	Female	2	$50,000 to $80,000	Some post-secondary	No	No	Yes	No	No	No	No	No	Yes	No	No	No	No	No	No	3	8		0	0	0	0	0	0	0	0	0	0	0
53	Female	2	$50,000 to $80,000	Some post-secondary	No	No	Yes	No	No	No	No	No	Yes	No	No	No	No	No	No	1	9	0	0	1	0	0	0	1	0	1	0	0	0
53	Female	2	$50,000 to $80,000	Some post-secondary	No	No	Yes	No	No	No	No	No	Yes	No	No	No	No	No	No	2	9	1	0	0	0	1	0	0	0	0	1	1	0
53	Female	2	$50,000 to $80,000	Some post-secondary	No	No	Yes	No	No	No	No	No	Yes	No	No	No	No	No	No	3	9		1	0	0	0	0	0	0	0	0	0	0
54	Female	3	$50,000 to $80,000	Up to high schoool	Yes	Yes	No	No	No	Yes	No	No	No	No	No	No	No	No	No	1	1	1	1	0	1	0	1	0	1	1	0	0	0
54	Female	3	$50,000 to $80,000	Up to high schoool	Yes	Yes	No	No	No	Yes	No	No	No	No	No	No	No	No	No	2	1	0	0	0	0	0	0	0	0	0	0	0	1
54	Female	3	$50,000 to $80,000	Up to high schoool	Yes	Yes	No	No	No	Yes	No	No	No	No	No	No	No	No	No	3	1		0	0	0	0	0	0	0	0	0	0	0
54	Female	3	$50,000 to $80,000	Up to high schoool	Yes	Yes	No	No	No	Yes	No	No	No	No	No	No	No	No	No	1	2	0	0	1	0	1	0	0	1	0	1	0	1
54	Female	3	$50,000 to $80,000	Up to high schoool	Yes	Yes	No	No	No	Yes	No	No	No	No	No	No	No	No	No	2	2	1	1	0	1	0	1	1	0	1	0	1	0
54	Female	3	$50,000 to $80,000	Up to high schoool	Yes	Yes	No	No	No	Yes	No	No	No	No	No	No	No	No	No	3	2		0	0	0	0	0	0	0	0	0	0	0
54	Female	3	$50,000 to $80,000	Up to high schoool	Yes	Yes	No	No	No	Yes	No	No	No	No	No	No	No	No	No	1	3	0	0	0	0	0	0	0	1	0	0	0	0
54	Female	3	$50,000 to $80,000	Up to high schoool	Yes	Yes	No	No	No	Yes	No	No	No	No	No	No	No	No	No	2	3	1	1	0	1	1	0	0	0	0	1	1	0
54	Female	3	$50,000 to $80,000	Up to high schoool	Yes	Yes	No	No	No	Yes	No	No	No	No	No	No	No	No	No	3	3		0	0	0	0	0	0	0	0	0	0	0
54	Female	3	$50,000 to $80,000	Up to high schoool	Yes	Yes	No	No	No	Yes	No	No	No	No	No	No	No	No	No	1	4	0	0	0	1	0	0	0	0	1	0	0	0
54	Female	3	$50,000 to $80,000	Up to high schoool	Yes	Yes	No	No	No	Yes	No	No	No	No	No	No	No	No	No	2	4	1	1	0	0	0	1	0	1	0	0	1	0
54	Female	3	$50,000 to $80,000	Up to high schoool	Yes	Yes	No	No	No	Yes	No	No	No	No	No	No	No	No	No	3	4		0	0	0	0	0	0	0	0	0	0	0
54	Female	3	$50,000 to $80,000	Up to high schoool	Yes	Yes	No	No	No	Yes	No	No	No	No	No	No	No	No	No	1	5	1	1	0	0	1	0	1	0	0	0	0	0
54	Female	3	$50,000 to $80,000	Up to high schoool	Yes	Yes	No	No	No	Yes	No	No	No	No	No	No	No	No	No	2	5	0	0	1	0	0	0	0	1	0	1	1	0
54	Female	3	$50,000 to $80,000	Up to high schoool	Yes	Yes	No	No	No	Yes	No	No	No	No	No	No	No	No	No	3	5		0	0	0	0	0	0	0	0	0	0	0
54	Female	3	$50,000 to $80,000	Up to high schoool	Yes	Yes	No	No	No	Yes	No	No	No	No	No	No	No	No	No	1	6	0	0	0	0	0	0	0	1	0	0	1	0
54	Female	3	$50,000 to $80,000	Up to high schoool	Yes	Yes	No	No	No	Yes	No	No	No	No	No	No	No	No	No	2	6	1	1	1	0	0	1	1	0	1	0	0	1
54	Female	3	$50,000 to $80,000	Up to high schoool	Yes	Yes	No	No	No	Yes	No	No	No	No	No	No	No	No	No	3	6		0	0	0	0	0	0	0	0	0	0	0
54	Female	3	$50,000 to $80,000	Up to high schoool	Yes	Yes	No	No	No	Yes	No	No	No	No	No	No	No	No	No	1	7	0	0	0	1	1	0	1	0	0	0	0	1
54	Female	3	$50,000 to $80,000	Up to high schoool	Yes	Yes	No	No	No	Yes	No	No	No	No	No	No	No	No	No	2	7	1	1	1	0	0	1	0	0	0	1	0	0
54	Female	3	$50,000 to $80,000	Up to high schoool	Yes	Yes	No	No	No	Yes	No	No	No	No	No	No	No	No	No	3	7		0	0	0	0	0	0	0	0	0	0	0
54	Female	3	$50,000 to $80,000	Up to high schoool	Yes	Yes	No	No	No	Yes	No	No	No	No	No	No	No	No	No	1	8	1	1	1	0	1	0	0	0	1	0	0	1
54	Female	3	$50,000 to $80,000	Up to high schoool	Yes	Yes	No	No	No	Yes	No	No	No	No	No	No	No	No	No	2	8	0	0	0	0	0	0	1	0	0	1	0	0
54	Female	3	$50,000 to $80,000	Up to high schoool	Yes	Yes	No	No	No	Yes	No	No	No	No	No	No	No	No	No	3	8		0	0	0	0	0	0	0	0	0	0	0
54	Female	3	$50,000 to $80,000	Up to high schoool	Yes	Yes	No	No	No	Yes	No	No	No	No	No	No	No	No	No	1	9	0	0	0	0	0	1	0	0	1	0	1	0
54	Female	3	$50,000 to $80,000	Up to high schoool	Yes	Yes	No	No	No	Yes	No	No	No	No	No	No	No	No	No	2	9	1	1	0	1	1	0	1	0	0	1	0	1
54	Female	3	$50,000 to $80,000	Up to high schoool	Yes	Yes	No	No	No	Yes	No	No	No	No	No	No	No	No	No	3	9		0	0	0	0	0	0	0	0	0	0	0
55	Female	2	$50,000 to $80,000	Some post-secondary	No	No	Yes	No	No	Yes	No	No	No	No	No	No	No	No	No	1	1	0	0	0	0	0	0	0	0	0	0	0	0
55	Female	2	$50,000 to $80,000	Some post-secondary	No	No	Yes	No	No	Yes	No	No	No	No	No	No	No	No	No	2	1	1	0	0	1	0	1	0	1	1	0	0	1
55	Female	2	$50,000 to $80,000	Some post-secondary	No	No	Yes	No	No	Yes	No	No	No	No	No	No	No	No	No	3	1		1	0	0	0	0	0	0	0	0	0	0
55	Female	2	$50,000 to $80,000	Some post-secondary	No	No	Yes	No	No	Yes	No	No	No	No	No	No	No	No	No	1	2	0	0	0	1	1	0	0	0	1	0	0	0
55	Female	2	$50,000 to $80,000	Some post-secondary	No	No	Yes	No	No	Yes	No	No	No	No	No	No	No	No	No	2	2	1	0	1	0	0	1	1	0	0	1	1	0
55	Female	2	$50,000 to $80,000	Some post-secondary	No	No	Yes	No	No	Yes	No	No	No	No	No	No	No	No	No	3	2		1	0	0	0	0	0	0	0	0	0	0
55	Female	2	$50,000 to $80,000	Some post-secondary	No	No	Yes	No	No	Yes	No	No	No	No	No	No	No	No	No	1	3	1	0	1	0	0	1	1	0	0	0	1	0
55	Female	2	$50,000 to $80,000	Some post-secondary	No	No	Yes	No	No	Yes	No	No	No	No	No	No	No	No	No	2	3	0	0	0	1	1	0	0	0	0	1	0	0
55	Female	2	$50,000 to $80,000	Some post-secondary	No	No	Yes	No	No	Yes	No	No	No	No	No	No	No	No	No	3	3		1	0	0	0	0	0	0	0	0	0	0
55	Female	2	$50,000 to $80,000	Some post-secondary	No	No	Yes	No	No	Yes	No	No	No	No	No	No	No	No	No	1	4	0	0	0	1	0	0	0	1	0	1	0	1
55	Female	2	$50,000 to $80,000	Some post-secondary	No	No	Yes	No	No	Yes	No	No	No	No	No	No	No	No	No	2	4	1	0	1	0	1	0	1	0	0	0	0	0
55	Female	2	$50,000 to $80,000	Some post-secondary	No	No	Yes	No	No	Yes	No	No	No	No	No	No	No	No	No	3	4		1	0	0	0	0	0	0	0	0	0	0
55	Female	2	$50,000 to $80,000	Some post-secondary	No	No	Yes	No	No	Yes	No	No	No	No	No	No	No	No	No	1	5	1	0	0	1	1	0	1	0	0	0	0	1
55	Female	2	$50,000 to $80,000	Some post-secondary	No	No	Yes	No	No	Yes	No	No	No	No	No	No	No	No	No	2	5	0	0	0	0	0	0	0	0	1	0	1	0
55	Female	2	$50,000 to $80,000	Some post-secondary	No	No	Yes	No	No	Yes	No	No	No	No	No	No	No	No	No	3	5		1	0	0	0	0	0	0	0	0	0	0
55	Female	2	$50,000 to $80,000	Some post-secondary	No	No	Yes	No	No	Yes	No	No	No	No	No	No	No	No	No	1	6	1	0	0	0	0	1	0	1	1	0	0	0
55	Female	2	$50,000 to $80,000	Some post-secondary	No	No	Yes	No	No	Yes	No	No	No	No	No	No	No	No	No	2	6	0	0	1	0	0	0	0	0	0	1	1	0
55	Female	2	$50,000 to $80,000	Some post-secondary	No	No	Yes	No	No	Yes	No	No	No	No	No	No	No	No	No	3	6		1	0	0	0	0	0	0	0	0	0	0
55	Female	2	$50,000 to $80,000	Some post-secondary	No	No	Yes	No	No	Yes	No	No	No	No	No	No	No	No	No	1	7	1	0	1	0	0	0	0	1	1	0	1	0
55	Female	2	$50,000 to $80,000	Some post-secondary	No	No	Yes	No	No	Yes	No	No	No	No	No	No	No	No	No	2	7	0	0	0	0	0	1	1	0	0	1	0	1
55	Female	2	$50,000 to $80,000	Some post-secondary	No	No	Yes	No	No	Yes	No	No	No	No	No	No	No	No	No	3	7		1	0	0	0	0	0	0	0	0	0	0
55	Female	2	$50,000 to $80,000	Some post-secondary	No	No	Yes	No	No	Yes	No	No	No	No	No	No	No	No	No	1	8	0	0	1	0	1	0	1	0	1	0	1	0
55	Female	2	$50,000 to $80,000	Some post-secondary	No	No	Yes	No	No	Yes	No	No	No	No	No	No	No	No	No	2	8	1	0	0	0	0	1	0	1	0	0	0	0
55	Female	2	$50,000 to $80,000	Some post-secondary	No	No	Yes	No	No	Yes	No	No	No	No	No	No	No	No	No	3	8		1	0	0	0	0	0	0	0	0	0	0
55	Female	2	$50,000 to $80,000	Some post-secondary	No	No	Yes	No	No	Yes	No	No	No	No	No	No	No	No	No	1	9	1	0	0	0	0	0	0	1	0	1	0	1
55	Female	2	$50,000 to $80,000	Some post-secondary	No	No	Yes	No	No	Yes	No	No	No	No	No	No	No	No	No	2	9	0	0	0	1	1	0	0	0	0	0	0	0
55	Female	2	$50,000 to $80,000	Some post-secondary	No	No	Yes	No	No	Yes	No	No	No	No	No	No	No	No	No	3	9		1	0	0	0	0	0	0	0	0	0	0
56	Male	1	$15,000 to $30,000	Some post-secondary	No	No	No	Yes	No	Yes	No	No	No	No	No	No	No	No	No	1	1	1	1	0	1	0	1	0	0	1	0	0	1
56	Male	1	$15,000 to $30,000	Some post-secondary	No	No	No	Yes	No	Yes	No	No	No	No	No	No	No	No	No	2	1	0	0	1	0	1	0	1	0	0	1	1	0
56	Male	1	$15,000 to $30,000	Some post-secondary	No	No	No	Yes	No	Yes	No	No	No	No	No	No	No	No	No	3	1		0	0	0	0	0	0	0	0	0	0	0
56	Male	1	$15,000 to $30,000	Some post-secondary	No	No	No	Yes	No	Yes	No	No	No	No	No	No	No	No	No	1	2	0	0	1	0	1	0	0	1	0	0	0	0
56	Male	1	$15,000 to $30,000	Some post-secondary	No	No	No	Yes	No	Yes	No	No	No	No	No	No	No	No	No	2	2	1	1	0	0	0	1	1	0	0	1	0	1
56	Male	1	$15,000 to $30,000	Some post-secondary	No	No	No	Yes	No	Yes	No	No	No	No	No	No	No	No	No	3	2		0	0	0	0	0	0	0	0	0	0	0
56	Male	1	$15,000 to $30,000	Some post-secondary	No	No	No	Yes	No	Yes	No	No	No	No	No	No	No	No	No	1	3	1	0	0	0	1	0	0	1	0	0	1	0
56	Male	1	$15,000 to $30,000	Some post-secondary	No	No	No	Yes	No	Yes	No	No	No	No	No	No	No	No	No	2	3	0	0	1	0	0	0	1	0	1	0	0	0
56	Male	1	$15,000 to $30,000	Some post-secondary	No	No	No	Yes	No	Yes	No	No	No	No	No	No	No	No	No	3	3		1	0	0	0	0	0	0	0	0	0	0
56	Male	1	$15,000 to $30,000	Some post-secondary	No	No	No	Yes	No	Yes	No	No	No	No	No	No	No	No	No	1	4	1	1	0	0	0	0	0	1	1	0	0	1
56	Male	1	$15,000 to $30,000	Some post-secondary	No	No	No	Yes	No	Yes	No	No	No	No	No	No	No	No	No	2	4	0	0	0	1	0	1	0	0	0	0	1	0
56	Male	1	$15,000 to $30,000	Some post-secondary	No	No	No	Yes	No	Yes	No	No	No	No	No	No	No	No	No	3	4		0	0	0	0	0	0	0	0	0	0	0
56	Male	1	$15,000 to $30,000	Some post-secondary	No	No	No	Yes	No	Yes	No	No	No	No	No	No	No	No	No	1	5	1	1	0	1	1	0	0	1	0	1	1	0
56	Male	1	$15,000 to $30,000	Some post-secondary	No	No	No	Yes	No	Yes	No	No	No	No	No	No	No	No	No	2	5	0	0	1	0	0	0	0	0	0	0	0	1
56	Male	1	$15,000 to $30,000	Some post-secondary	No	No	No	Yes	No	Yes	No	No	No	No	No	No	No	No	No	3	5		0	0	0	0	0	0	0	0	0	0	0
56	Male	1	$15,000 to $30,000	Some post-secondary	No	No	No	Yes	No	Yes	No	No	No	No	No	No	No	No	No	1	6	1	1	0	0	1	0	1	0	1	0	0	1
56	Male	1	$15,000 to $30,000	Some post-secondary	No	No	No	Yes	No	Yes	No	No	No	No	No	No	No	No	No	2	6	0	0	0	1	0	0	0	0	0	1	0	0
56	Male	1	$15,000 to $30,000	Some post-secondary	No	No	No	Yes	No	Yes	No	No	No	No	No	No	No	No	No	3	6		0	0	0	0	0	0	0	0	0	0	0
56	Male	1	$15,000 to $30,000	Some post-secondary	No	No	No	Yes	No	Yes	No	No	No	No	No	No	No	No	No	1	7	0	0	0	1	0	1	0	0	0	0	0	1
56	Male	1	$15,000 to $30,000	Some post-secondary	No	No	No	Yes	No	Yes	No	No	No	No	No	No	No	No	No	2	7	1	1	1	0	1	0	0	1	0	1	0	0
56	Male	1	$15,000 to $30,000	Some post-secondary	No	No	No	Yes	No	Yes	No	No	No	No	No	No	No	No	No	3	7		0	0	0	0	0	0	0	0	0	0	0
56	Male	1	$15,000 to $30,000	Some post-secondary	No	No	No	Yes	No	Yes	No	No	No	No	No	No	No	No	No	1	8	1	1	1	0	0	1	0	1	0	0	0	0
56	Male	1	$15,000 to $30,000	Some post-secondary	No	No	No	Yes	No	Yes	No	No	No	No	No	No	No	No	No	2	8	0	0	0	0	0	0	1	0	1	0	1	0
56	Male	1	$15,000 to $30,000	Some post-secondary	No	No	No	Yes	No	Yes	No	No	No	No	No	No	No	No	No	3	8		0	0	0	0	0	0	0	0	0	0	0
56	Male	1	$15,000 to $30,000	Some post-secondary	No	No	No	Yes	No	Yes	No	No	No	No	No	No	No	No	No	1	9	0	0	0	1	0	0	1	0	0	1	0	0
56	Male	1	$15,000 to $30,000	Some post-secondary	No	No	No	Yes	No	Yes	No	No	No	No	No	No	No	No	No	2	9	1	1	1	0	0	1	0	0	1	0	1	0
56	Male	1	$15,000 to $30,000	Some post-secondary	No	No	No	Yes	No	Yes	No	No	No	No	No	No	No	No	No	3	9		0	0	0	0	0	0	0	0	0	0	0
57	Female	1	$50,000 to $80,000	Undergrad or postgrad level	No	No	Yes	No	No	No	No	No	No	No	No	No	Yes	No	No	1	1	0	0	0	0	0	0	0	0	0	0	0	0
57	Female	1	$50,000 to $80,000	Undergrad or postgrad level	No	No	Yes	No	No	No	No	No	No	No	No	No	Yes	No	No	2	1	1	1	0	1	0	1	0	1	1	0	0	1
57	Female	1	$50,000 to $80,000	Undergrad or postgrad level	No	No	Yes	No	No	No	No	No	No	No	No	No	Yes	No	No	3	1		0	0	0	0	0	0	0	0	0	0	0
57	Female	1	$50,000 to $80,000	Undergrad or postgrad level	No	No	Yes	No	No	No	No	No	No	No	No	No	Yes	No	No	1	2	0	0	0	1	1	0	0	0	1	0	0	0
57	Female	1	$50,000 to $80,000	Undergrad or postgrad level	No	No	Yes	No	No	No	No	No	No	No	No	No	Yes	No	No	2	2	1	1	1	0	0	1	1	0	0	1	1	0
57	Female	1	$50,000 to $80,000	Undergrad or postgrad level	No	No	Yes	No	No	No	No	No	No	No	No	No	Yes	No	No	3	2		0	0	0	0	0	0	0	0	0	0	0
57	Female	1	$50,000 to $80,000	Undergrad or postgrad level	No	No	Yes	No	No	No	No	No	No	No	No	No	Yes	No	No	1	3	1	1	1	0	0	1	1	0	0	0	1	0
57	Female	1	$50,000 to $80,000	Undergrad or postgrad level	No	No	Yes	No	No	No	No	No	No	No	No	No	Yes	No	No	2	3	0	0	0	1	1	0	0	0	0	1	0	0
57	Female	1	$50,000 to $80,000	Undergrad or postgrad level	No	No	Yes	No	No	No	No	No	No	No	No	No	Yes	No	No	3	3		0	0	0	0	0	0	0	0	0	0	0
57	Female	1	$50,000 to $80,000	Undergrad or postgrad level	No	No	Yes	No	No	No	No	No	No	No	No	No	Yes	No	No	1	4	1	1	0	1	0	0	0	1	0	1	0	1
57	Female	1	$50,000 to $80,000	Undergrad or postgrad level	No	No	Yes	No	No	No	No	No	No	No	No	No	Yes	No	No	2	4	0	0	1	0	1	0	1	0	0	0	0	0
57	Female	1	$50,000 to $80,000	Undergrad or postgrad level	No	No	Yes	No	No	No	No	No	No	No	No	No	Yes	No	No	3	4		0	0	0	0	0	0	0	0	0	0	0
57	Female	1	$50,000 to $80,000	Undergrad or postgrad level	No	No	Yes	No	No	No	No	No	No	No	No	No	Yes	No	No	1	5	1	1	0	1	1	0	1	0	0	0	0	1
57	Female	1	$50,000 to $80,000	Undergrad or postgrad level	No	No	Yes	No	No	No	No	No	No	No	No	No	Yes	No	No	2	5	0	0	0	0	0	0	0	0	1	0	1	0
57	Female	1	$50,000 to $80,000	Undergrad or postgrad level	No	No	Yes	No	No	No	No	No	No	No	No	No	Yes	No	No	3	5		0	0	0	0	0	0	0	0	0	0	0
57	Female	1	$50,000 to $80,000	Undergrad or postgrad level	No	No	Yes	No	No	No	No	No	No	No	No	No	Yes	No	No	1	6	1	1	0	0	0	1	0	1	1	0	0	0
57	Female	1	$50,000 to $80,000	Undergrad or postgrad level	No	No	Yes	No	No	No	No	No	No	No	No	No	Yes	No	No	2	6	0	0	1	0	0	0	0	0	0	1	1	0
57	Female	1	$50,000 to $80,000	Undergrad or postgrad level	No	No	Yes	No	No	No	No	No	No	No	No	No	Yes	No	No	3	6		0	0	0	0	0	0	0	0	0	0	0
57	Female	1	$50,000 to $80,000	Undergrad or postgrad level	No	No	Yes	No	No	No	No	No	No	No	No	No	Yes	No	No	1	7	1	1	1	0	0	0	0	1	1	0	1	0
57	Female	1	$50,000 to $80,000	Undergrad or postgrad level	No	No	Yes	No	No	No	No	No	No	No	No	No	Yes	No	No	2	7	0	0	0	0	0	1	1	0	0	1	0	1
57	Female	1	$50,000 to $80,000	Undergrad or postgrad level	No	No	Yes	No	No	No	No	No	No	No	No	No	Yes	No	No	3	7		0	0	0	0	0	0	0	0	0	0	0
57	Female	1	$50,000 to $80,000	Undergrad or postgrad level	No	No	Yes	No	No	No	No	No	No	No	No	No	Yes	No	No	1	8	1	1	1	0	1	0	1	0	1	0	1	0
57	Female	1	$50,000 to $80,000	Undergrad or postgrad level	No	No	Yes	No	No	No	No	No	No	No	No	No	Yes	No	No	2	8	0	0	0	0	0	1	0	1	0	0	0	0
57	Female	1	$50,000 to $80,000	Undergrad or postgrad level	No	No	Yes	No	No	No	No	No	No	No	No	No	Yes	No	No	3	8		0	0	0	0	0	0	0	0	0	0	0
57	Female	1	$50,000 to $80,000	Undergrad or postgrad level	No	No	Yes	No	No	No	No	No	No	No	No	No	Yes	No	No	1	9	1	1	0	0	0	0	0	1	0	1	0	1
57	Female	1	$50,000 to $80,000	Undergrad or postgrad level	No	No	Yes	No	No	No	No	No	No	No	No	No	Yes	No	No	2	9	0	0	0	1	1	0	0	0	0	0	0	0
57	Female	1	$50,000 to $80,000	Undergrad or postgrad level	No	No	Yes	No	No	No	No	No	No	No	No	No	Yes	No	No	3	9		0	0	0	0	0	0	0	0	0	0	0
58	Male	2	$80,000 to $150,000	Some post-secondary	No	No	Yes	No	No	Yes	No	No	No	No	No	No	No	No	No	1	1	1	1	0	1	0	1	0	0	1	0	0	1
58	Male	2	$80,000 to $150,000	Some post-secondary	No	No	Yes	No	No	Yes	No	No	No	No	No	No	No	No	No	2	1	0	0	1	0	1	0	1	0	0	1	1	0
58	Male	2	$80,000 to $150,000	Some post-secondary	No	No	Yes	No	No	Yes	No	No	No	No	No	No	No	No	No	3	1		0	0	0	0	0	0	0	0	0	0	0
58	Male	2	$80,000 to $150,000	Some post-secondary	No	No	Yes	No	No	Yes	No	No	No	No	No	No	No	No	No	1	2	0	0	1	0	1	0	0	1	0	0	0	0
58	Male	2	$80,000 to $150,000	Some post-secondary	No	No	Yes	No	No	Yes	No	No	No	No	No	No	No	No	No	2	2	1	1	0	0	0	1	1	0	0	1	0	1
58	Male	2	$80,000 to $150,000	Some post-secondary	No	No	Yes	No	No	Yes	No	No	No	No	No	No	No	No	No	3	2		0	0	0	0	0	0	0	0	0	0	0
58	Male	2	$80,000 to $150,000	Some post-secondary	No	No	Yes	No	No	Yes	No	No	No	No	No	No	No	No	No	1	3	1	0	0	0	1	0	0	1	0	0	1	0
58	Male	2	$80,000 to $150,000	Some post-secondary	No	No	Yes	No	No	Yes	No	No	No	No	No	No	No	No	No	2	3	0	0	1	0	0	0	1	0	1	0	0	0
58	Male	2	$80,000 to $150,000	Some post-secondary	No	No	Yes	No	No	Yes	No	No	No	No	No	No	No	No	No	3	3		1	0	0	0	0	0	0	0	0	0	0
58	Male	2	$80,000 to $150,000	Some post-secondary	No	No	Yes	No	No	Yes	No	No	No	No	No	No	No	No	No	1	4	0	0	0	0	0	0	0	1	1	0	0	1
58	Male	2	$80,000 to $150,000	Some post-secondary	No	No	Yes	No	No	Yes	No	No	No	No	No	No	No	No	No	2	4	1	1	0	1	0	1	0	0	0	0	1	0
58	Male	2	$80,000 to $150,000	Some post-secondary	No	No	Yes	No	No	Yes	No	No	No	No	No	No	No	No	No	3	4		0	0	0	0	0	0	0	0	0	0	0
58	Male	2	$80,000 to $150,000	Some post-secondary	No	No	Yes	No	No	Yes	No	No	No	No	No	No	No	No	No	1	5	1	1	0	1	1	0	0	1	0	1	1	0
58	Male	2	$80,000 to $150,000	Some post-secondary	No	No	Yes	No	No	Yes	No	No	No	No	No	No	No	No	No	2	5	0	0	1	0	0	0	0	0	0	0	0	1
58	Male	2	$80,000 to $150,000	Some post-secondary	No	No	Yes	No	No	Yes	No	No	No	No	No	No	No	No	No	3	5		0	0	0	0	0	0	0	0	0	0	0
58	Male	2	$80,000 to $150,000	Some post-secondary	No	No	Yes	No	No	Yes	No	No	No	No	No	No	No	No	No	1	6	1	1	0	0	1	0	1	0	1	0	0	1
58	Male	2	$80,000 to $150,000	Some post-secondary	No	No	Yes	No	No	Yes	No	No	No	No	No	No	No	No	No	2	6	0	0	0	1	0	0	0	0	0	1	0	0
58	Male	2	$80,000 to $150,000	Some post-secondary	No	No	Yes	No	No	Yes	No	No	No	No	No	No	No	No	No	3	6		0	0	0	0	0	0	0	0	0	0	0
58	Male	2	$80,000 to $150,000	Some post-secondary	No	No	Yes	No	No	Yes	No	No	No	No	No	No	No	No	No	1	7	1	1	0	1	0	1	0	0	0	0	0	1
58	Male	2	$80,000 to $150,000	Some post-secondary	No	No	Yes	No	No	Yes	No	No	No	No	No	No	No	No	No	2	7	0	0	1	0	1	0	0	1	0	1	0	0
58	Male	2	$80,000 to $150,000	Some post-secondary	No	No	Yes	No	No	Yes	No	No	No	No	No	No	No	No	No	3	7		0	0	0	0	0	0	0	0	0	0	0
58	Male	2	$80,000 to $150,000	Some post-secondary	No	No	Yes	No	No	Yes	No	No	No	No	No	No	No	No	No	1	8	1	0	1	0	0	1	0	1	0	0	0	0
58	Male	2	$80,000 to $150,000	Some post-secondary	No	No	Yes	No	No	Yes	No	No	No	No	No	No	No	No	No	2	8	0	0	0	0	0	0	1	0	1	0	1	0
58	Male	2	$80,000 to $150,000	Some post-secondary	No	No	Yes	No	No	Yes	No	No	No	No	No	No	No	No	No	3	8		1	0	0	0	0	0	0	0	0	0	0
58	Male	2	$80,000 to $150,000	Some post-secondary	No	No	Yes	No	No	Yes	No	No	No	No	No	No	No	No	No	1	9	0	0	0	1	0	0	1	0	0	1	0	0
58	Male	2	$80,000 to $150,000	Some post-secondary	No	No	Yes	No	No	Yes	No	No	No	No	No	No	No	No	No	2	9	1	1	1	0	0	1	0	0	1	0	1	0
58	Male	2	$80,000 to $150,000	Some post-secondary	No	No	Yes	No	No	Yes	No	No	No	No	No	No	No	No	No	3	9		0	0	0	0	0	0	0	0	0	0	0
59	Female	2	$80,000 to $150,000	Some post-secondary	No	No	Yes	No	No	No	No	No	No	No	No	No	Yes	No	No	1	1	1	0	0	1	0	1	0	1	1	0	0	0
59	Female	2	$80,000 to $150,000	Some post-secondary	No	No	Yes	No	No	No	No	No	No	No	No	No	Yes	No	No	2	1	0	0	0	0	0	0	0	0	0	0	0	1
59	Female	2	$80,000 to $150,000	Some post-secondary	No	No	Yes	No	No	No	No	No	No	No	No	No	Yes	No	No	3	1		1	0	0	0	0	0	0	0	0	0	0
59	Female	2	$80,000 to $150,000	Some post-secondary	No	No	Yes	No	No	No	No	No	No	No	No	No	Yes	No	No	1	2	0	0	1	0	1	0	0	1	0	1	0	1
59	Female	2	$80,000 to $150,000	Some post-secondary	No	No	Yes	No	No	No	No	No	No	No	No	No	Yes	No	No	2	2	1	0	0	1	0	1	1	0	1	0	1	0
59	Female	2	$80,000 to $150,000	Some post-secondary	No	No	Yes	No	No	No	No	No	No	No	No	No	Yes	No	No	3	2		1	0	0	0	0	0	0	0	0	0	0
59	Female	2	$80,000 to $150,000	Some post-secondary	No	No	Yes	No	No	No	No	No	No	No	No	No	Yes	No	No	1	3	0	0	0	0	0	0	0	1	0	0	0	0
59	Female	2	$80,000 to $150,000	Some post-secondary	No	No	Yes	No	No	No	No	No	No	No	No	No	Yes	No	No	2	3	1	0	0	1	1	0	0	0	0	1	1	0
59	Female	2	$80,000 to $150,000	Some post-secondary	No	No	Yes	No	No	No	No	No	No	No	No	No	Yes	No	No	3	3		1	0	0	0	0	0	0	0	0	0	0
59	Female	2	$80,000 to $150,000	Some post-secondary	No	No	Yes	No	No	No	No	No	No	No	No	No	Yes	No	No	1	4	0	0	0	1	0	0	0	0	1	0	0	0
59	Female	2	$80,000 to $150,000	Some post-secondary	No	No	Yes	No	No	No	No	No	No	No	No	No	Yes	No	No	2	4	1	0	0	0	0	1	0	1	0	0	1	0
59	Female	2	$80,000 to $150,000	Some post-secondary	No	No	Yes	No	No	No	No	No	No	No	No	No	Yes	No	No	3	4		1	0	0	0	0	0	0	0	0	0	0
59	Female	2	$80,000 to $150,000	Some post-secondary	No	No	Yes	No	No	No	No	No	No	No	No	No	Yes	No	No	1	5	1	0	0	0	1	0	1	0	0	0	0	0
59	Female	2	$80,000 to $150,000	Some post-secondary	No	No	Yes	No	No	No	No	No	No	No	No	No	Yes	No	No	2	5	0	0	1	0	0	0	0	1	0	1	1	0
59	Female	2	$80,000 to $150,000	Some post-secondary	No	No	Yes	No	No	No	No	No	No	No	No	No	Yes	No	No	3	5		1	0	0	0	0	0	0	0	0	0	0
59	Female	2	$80,000 to $150,000	Some post-secondary	No	No	Yes	No	No	No	No	No	No	No	No	No	Yes	No	No	1	6	0	0	0	0	0	0	0	1	0	0	1	0
59	Female	2	$80,000 to $150,000	Some post-secondary	No	No	Yes	No	No	No	No	No	No	No	No	No	Yes	No	No	2	6	1	0	1	0	0	1	1	0	1	0	0	1
59	Female	2	$80,000 to $150,000	Some post-secondary	No	No	Yes	No	No	No	No	No	No	No	No	No	Yes	No	No	3	6		1	0	0	0	0	0	0	0	0	0	0
59	Female	2	$80,000 to $150,000	Some post-secondary	No	No	Yes	No	No	No	No	No	No	No	No	No	Yes	No	No	1	7	0	0	0	1	1	0	1	0	0	0	0	1
59	Female	2	$80,000 to $150,000	Some post-secondary	No	No	Yes	No	No	No	No	No	No	No	No	No	Yes	No	No	2	7	1	0	1	0	0	1	0	0	0	1	0	0
59	Female	2	$80,000 to $150,000	Some post-secondary	No	No	Yes	No	No	No	No	No	No	No	No	No	Yes	No	No	3	7		1	0	0	0	0	0	0	0	0	0	0
59	Female	2	$80,000 to $150,000	Some post-secondary	No	No	Yes	No	No	No	No	No	No	No	No	No	Yes	No	No	1	8	1	0	1	0	1	0	0	0	1	0	0	1
59	Female	2	$80,000 to $150,000	Some post-secondary	No	No	Yes	No	No	No	No	No	No	No	No	No	Yes	No	No	2	8	0	0	0	0	0	0	1	0	0	1	0	0
59	Female	2	$80,000 to $150,000	Some post-secondary	No	No	Yes	No	No	No	No	No	No	No	No	No	Yes	No	No	3	8		1	0	0	0	0	0	0	0	0	0	0
59	Female	2	$80,000 to $150,000	Some post-secondary	No	No	Yes	No	No	No	No	No	No	No	No	No	Yes	No	No	1	9	1	0	0	0	0	1	0	0	1	0	1	0
59	Female	2	$80,000 to $150,000	Some post-secondary	No	No	Yes	No	No	No	No	No	No	No	No	No	Yes	No	No	2	9	0	0	0	1	1	0	1	0	0	1	0	1
59	Female	2	$80,000 to $150,000	Some post-secondary	No	No	Yes	No	No	No	No	No	No	No	No	No	Yes	No	No	3	9		1	0	0	0	0	0	0	0	0	0	0
60	Female	1	$30,000 to $50,000	Some post-secondary	No	Yes	No	No	No	Yes	No	No	No	No	No	No	No	No	No	1	1	0	0	0	0	0	0	0	0	0	0	0	0
60	Female	1	$30,000 to $50,000	Some post-secondary	No	Yes	No	No	No	Yes	No	No	No	No	No	No	No	No	No	2	1	1	0	0	1	0	1	0	1	1	0	0	1
60	Female	1	$30,000 to $50,000	Some post-secondary	No	Yes	No	No	No	Yes	No	No	No	No	No	No	No	No	No	3	1		1	0	0	0	0	0	0	0	0	0	0
60	Female	1	$30,000 to $50,000	Some post-secondary	No	Yes	No	No	No	Yes	No	No	No	No	No	No	No	No	No	1	2	1	0	0	1	1	0	0	0	1	0	0	0
60	Female	1	$30,000 to $50,000	Some post-secondary	No	Yes	No	No	No	Yes	No	No	No	No	No	No	No	No	No	2	2	0	0	1	0	0	1	1	0	0	1	1	0
60	Female	1	$30,000 to $50,000	Some post-secondary	No	Yes	No	No	No	Yes	No	No	No	No	No	No	No	No	No	3	2		1	0	0	0	0	0	0	0	0	0	0
60	Female	1	$30,000 to $50,000	Some post-secondary	No	Yes	No	No	No	Yes	No	No	No	No	No	No	No	No	No	1	3	0	0	1	0	0	1	1	0	0	0	1	0
60	Female	1	$30,000 to $50,000	Some post-secondary	No	Yes	No	No	No	Yes	No	No	No	No	No	No	No	No	No	2	3	1	0	0	1	1	0	0	0	0	1	0	0
60	Female	1	$30,000 to $50,000	Some post-secondary	No	Yes	No	No	No	Yes	No	No	No	No	No	No	No	No	No	3	3		1	0	0	0	0	0	0	0	0	0	0
60	Female	1	$30,000 to $50,000	Some post-secondary	No	Yes	No	No	No	Yes	No	No	No	No	No	No	No	No	No	1	4	1	1	0	1	0	0	0	1	0	1	0	1
60	Female	1	$30,000 to $50,000	Some post-secondary	No	Yes	No	No	No	Yes	No	No	No	No	No	No	No	No	No	2	4	0	0	1	0	1	0	1	0	0	0	0	0
60	Female	1	$30,000 to $50,000	Some post-secondary	No	Yes	No	No	No	Yes	No	No	No	No	No	No	No	No	No	3	4		0	0	0	0	0	0	0	0	0	0	0
60	Female	1	$30,000 to $50,000	Some post-secondary	No	Yes	No	No	No	Yes	No	No	No	No	No	No	No	No	No	1	5	0	0	0	1	1	0	1	0	0	0	0	1
60	Female	1	$30,000 to $50,000	Some post-secondary	No	Yes	No	No	No	Yes	No	No	No	No	No	No	No	No	No	2	5	1	1	0	0	0	0	0	0	1	0	1	0
60	Female	1	$30,000 to $50,000	Some post-secondary	No	Yes	No	No	No	Yes	No	No	No	No	No	No	No	No	No	3	5		0	0	0	0	0	0	0	0	0	0	0
60	Female	1	$30,000 to $50,000	Some post-secondary	No	Yes	No	No	No	Yes	No	No	No	No	No	No	No	No	No	1	6	0	0	0	0	0	1	0	1	1	0	0	0
60	Female	1	$30,000 to $50,000	Some post-secondary	No	Yes	No	No	No	Yes	No	No	No	No	No	No	No	No	No	2	6	1	1	1	0	0	0	0	0	0	1	1	0
60	Female	1	$30,000 to $50,000	Some post-secondary	No	Yes	No	No	No	Yes	No	No	No	No	No	No	No	No	No	3	6		0	0	0	0	0	0	0	0	0	0	0
60	Female	1	$30,000 to $50,000	Some post-secondary	No	Yes	No	No	No	Yes	No	No	No	No	No	No	No	No	No	1	7	1	1	1	0	0	0	0	1	1	0	1	0
60	Female	1	$30,000 to $50,000	Some post-secondary	No	Yes	No	No	No	Yes	No	No	No	No	No	No	No	No	No	2	7	0	0	0	0	0	1	1	0	0	1	0	1
60	Female	1	$30,000 to $50,000	Some post-secondary	No	Yes	No	No	No	Yes	No	No	No	No	No	No	No	No	No	3	7		0	0	0	0	0	0	0	0	0	0	0
60	Female	1	$30,000 to $50,000	Some post-secondary	No	Yes	No	No	No	Yes	No	No	No	No	No	No	No	No	No	1	8	1	1	1	0	1	0	1	0	1	0	1	0
60	Female	1	$30,000 to $50,000	Some post-secondary	No	Yes	No	No	No	Yes	No	No	No	No	No	No	No	No	No	2	8	0	0	0	0	0	1	0	1	0	0	0	0
60	Female	1	$30,000 to $50,000	Some post-secondary	No	Yes	No	No	No	Yes	No	No	No	No	No	No	No	No	No	3	8		0	0	0	0	0	0	0	0	0	0	0
60	Female	1	$30,000 to $50,000	Some post-secondary	No	Yes	No	No	No	Yes	No	No	No	No	No	No	No	No	No	1	9	0	0	0	0	0	0	0	1	0	1	0	1
60	Female	1	$30,000 to $50,000	Some post-secondary	No	Yes	No	No	No	Yes	No	No	No	No	No	No	No	No	No	2	9	1	1	0	1	1	0	0	0	0	0	0	0
60	Female	1	$30,000 to $50,000	Some post-secondary	No	Yes	No	No	No	Yes	No	No	No	No	No	No	No	No	No	3	9		0	0	0	0	0	0	0	0	0	0	0
61	Male	1	$80,000 to $150,000	Some post-secondary	No	No	Yes	No	No	Yes	No	No	No	No	No	No	No	No	No	1	1	1	1	1	0	0	1	0	1	0	0	0	1
61	Male	1	$80,000 to $150,000	Some post-secondary	No	No	Yes	No	No	Yes	No	No	No	No	No	No	No	No	No	2	1	0	0	0	0	1	0	0	0	1	0	1	0
61	Male	1	$80,000 to $150,000	Some post-secondary	No	No	Yes	No	No	Yes	No	No	No	No	No	No	No	No	No	3	1		0	0	0	0	0	0	0	0	0	0	0
61	Male	1	$80,000 to $150,000	Some post-secondary	No	No	Yes	No	No	Yes	No	No	No	No	No	No	No	No	No	1	2	0	0	0	0	1	0	0	1	1	0	0	0
61	Male	1	$80,000 to $150,000	Some post-secondary	No	No	Yes	No	No	Yes	No	No	No	No	No	No	No	No	No	2	2	1	1	0	1	0	0	0	0	0	1	0	1
61	Male	1	$80,000 to $150,000	Some post-secondary	No	No	Yes	No	No	Yes	No	No	No	No	No	No	No	No	No	3	2		0	0	0	0	0	0	0	0	0	0	0
61	Male	1	$80,000 to $150,000	Some post-secondary	No	No	Yes	No	No	Yes	No	No	No	No	No	No	No	No	No	1	3	1	1	0	1	0	1	0	1	0	1	1	0
61	Male	1	$80,000 to $150,000	Some post-secondary	No	No	Yes	No	No	Yes	No	No	No	No	No	No	No	No	No	2	3	0	0	1	0	0	0	1	0	1	0	0	1
61	Male	1	$80,000 to $150,000	Some post-secondary	No	No	Yes	No	No	Yes	No	No	No	No	No	No	No	No	No	3	3		0	0	0	0	0	0	0	0	0	0	0
61	Male	1	$80,000 to $150,000	Some post-secondary	No	No	Yes	No	No	Yes	No	No	No	No	No	No	No	No	No	1	4	1	1	0	1	0	0	0	1	0	0	0	1
61	Male	1	$80,000 to $150,000	Some post-secondary	No	No	Yes	No	No	Yes	No	No	No	No	No	No	No	No	No	2	4	0	0	0	0	0	1	0	0	0	1	0	0
61	Male	1	$80,000 to $150,000	Some post-secondary	No	No	Yes	No	No	Yes	No	No	No	No	No	No	No	No	No	3	4		0	0	0	0	0	0	0	0	0	0	0
61	Male	1	$80,000 to $150,000	Some post-secondary	No	No	Yes	No	No	Yes	No	No	No	No	No	No	No	No	No	1	5	0	0	0	0	1	0	0	1	1	0	0	1
61	Male	1	$80,000 to $150,000	Some post-secondary	No	No	Yes	No	No	Yes	No	No	No	No	No	No	No	No	No	2	5	1	1	1	0	0	1	1	0	0	0	0	0
61	Male	1	$80,000 to $150,000	Some post-secondary	No	No	Yes	No	No	Yes	No	No	No	No	No	No	No	No	No	3	5		0	0	0	0	0	0	0	0	0	0	0
61	Male	1	$80,000 to $150,000	Some post-secondary	No	No	Yes	No	No	Yes	No	No	No	No	No	No	No	No	No	1	6	0	0	1	0	1	0	0	0	0	0	0	1
61	Male	1	$80,000 to $150,000	Some post-secondary	No	No	Yes	No	No	Yes	No	No	No	No	No	No	No	No	No	2	6	1	1	0	1	0	1	1	0	1	0	1	0
61	Male	1	$80,000 to $150,000	Some post-secondary	No	No	Yes	No	No	Yes	No	No	No	No	No	No	No	No	No	3	6		0	0	0	0	0	0	0	0	0	0	0
61	Male	1	$80,000 to $150,000	Some post-secondary	No	No	Yes	No	No	Yes	No	No	No	No	No	No	No	No	No	1	7	0	0	0	1	0	0	1	0	0	0	1	0
61	Male	1	$80,000 to $150,000	Some post-secondary	No	No	Yes	No	No	Yes	No	No	No	No	No	No	No	No	No	2	7	1	1	1	0	0	1	0	0	0	1	0	1
61	Male	1	$80,000 to $150,000	Some post-secondary	No	No	Yes	No	No	Yes	No	No	No	No	No	No	No	No	No	3	7		0	0	0	0	0	0	0	0	0	0	0
61	Male	1	$80,000 to $150,000	Some post-secondary	No	No	Yes	No	No	Yes	No	No	No	No	No	No	No	No	No	1	8	0	0	0	0	1	0	1	0	0	1	0	0
61	Male	1	$80,000 to $150,000	Some post-secondary	No	No	Yes	No	No	Yes	No	No	No	No	No	No	No	No	No	2	8	1	1	0	1	0	0	0	1	0	0	1	0
61	Male	1	$80,000 to $150,000	Some post-secondary	No	No	Yes	No	No	Yes	No	No	No	No	No	No	No	No	No	3	8		0	0	0	0	0	0	0	0	0	0	0
61	Male	1	$80,000 to $150,000	Some post-secondary	No	No	Yes	No	No	Yes	No	No	No	No	No	No	No	No	No	1	9	0	0	1	0	0	0	1	0	1	0	0	0
61	Male	1	$80,000 to $150,000	Some post-secondary	No	No	Yes	No	No	Yes	No	No	No	No	No	No	No	No	No	2	9	1	1	0	0	1	0	0	0	0	1	1	0
61	Male	1	$80,000 to $150,000	Some post-secondary	No	No	Yes	No	No	Yes	No	No	No	No	No	No	No	No	No	3	9		0	0	0	0	0	0	0	0	0	0	0
62	Female	2	$50,000 to $80,000	Some post-secondary	No	No	Yes	No	No	Yes	No	No	No	No	No	No	Yes	No	No	1	1	0	0	0	1	0	1	0	0	1	0	0	1
62	Female	2	$50,000 to $80,000	Some post-secondary	No	No	Yes	No	No	Yes	No	No	No	No	No	No	Yes	No	No	2	1	1	1	1	0	1	0	1	0	0	1	1	0
62	Female	2	$50,000 to $80,000	Some post-secondary	No	No	Yes	No	No	Yes	No	No	No	No	No	No	Yes	No	No	3	1		0	0	0	0	0	0	0	0	0	0	0
62	Female	2	$50,000 to $80,000	Some post-secondary	No	No	Yes	No	No	Yes	No	No	No	No	No	No	Yes	No	No	1	2	1	1	1	0	1	0	0	1	0	0	0	0
62	Female	2	$50,000 to $80,000	Some post-secondary	No	No	Yes	No	No	Yes	No	No	No	No	No	No	Yes	No	No	2	2	0	0	0	0	0	1	1	0	0	1	0	1
62	Female	2	$50,000 to $80,000	Some post-secondary	No	No	Yes	No	No	Yes	No	No	No	No	No	No	Yes	No	No	3	2		0	0	0	0	0	0	0	0	0	0	0
62	Female	2	$50,000 to $80,000	Some post-secondary	No	No	Yes	No	No	Yes	No	No	No	No	No	No	Yes	No	No	1	3	0	0	0	0	1	0	0	1	0	0	1	0
62	Female	2	$50,000 to $80,000	Some post-secondary	No	No	Yes	No	No	Yes	No	No	No	No	No	No	Yes	No	No	2	3	1	1	1	0	0	0	1	0	1	0	0	0
62	Female	2	$50,000 to $80,000	Some post-secondary	No	No	Yes	No	No	Yes	No	No	No	No	No	No	Yes	No	No	3	3		0	0	0	0	0	0	0	0	0	0	0
62	Female	2	$50,000 to $80,000	Some post-secondary	No	No	Yes	No	No	Yes	No	No	No	No	No	No	Yes	No	No	1	4	1	1	0	0	0	0	0	1	1	0	0	1
62	Female	2	$50,000 to $80,000	Some post-secondary	No	No	Yes	No	No	Yes	No	No	No	No	No	No	Yes	No	No	2	4	0	0	0	1	0	1	0	0	0	0	1	0
62	Female	2	$50,000 to $80,000	Some post-secondary	No	No	Yes	No	No	Yes	No	No	No	No	No	No	Yes	No	No	3	4		0	0	0	0	0	0	0	0	0	0	0
62	Female	2	$50,000 to $80,000	Some post-secondary	No	No	Yes	No	No	Yes	No	No	No	No	No	No	Yes	No	No	1	5	1	1	0	1	1	0	0	1	0	1	1	0
62	Female	2	$50,000 to $80,000	Some post-secondary	No	No	Yes	No	No	Yes	No	No	No	No	No	No	Yes	No	No	2	5	0	0	1	0	0	0	0	0	0	0	0	1
62	Female	2	$50,000 to $80,000	Some post-secondary	No	No	Yes	No	No	Yes	No	No	No	No	No	No	Yes	No	No	3	5		0	0	0	0	0	0	0	0	0	0	0
62	Female	2	$50,000 to $80,000	Some post-secondary	No	No	Yes	No	No	Yes	No	No	No	No	No	No	Yes	No	No	1	6	1	0	0	0	1	0	1	0	1	0	0	1
62	Female	2	$50,000 to $80,000	Some post-secondary	No	No	Yes	No	No	Yes	No	No	No	No	No	No	Yes	No	No	2	6	0	0	0	1	0	0	0	0	0	1	0	0
62	Female	2	$50,000 to $80,000	Some post-secondary	No	No	Yes	No	No	Yes	No	No	No	No	No	No	Yes	No	No	3	6		1	0	0	0	0	0	0	0	0	0	0
62	Female	2	$50,000 to $80,000	Some post-secondary	No	No	Yes	No	No	Yes	No	No	No	No	No	No	Yes	No	No	1	7	0	0	0	1	0	1	0	0	0	0	0	1
62	Female	2	$50,000 to $80,000	Some post-secondary	No	No	Yes	No	No	Yes	No	No	No	No	No	No	Yes	No	No	2	7	1	1	1	0	1	0	0	1	0	1	0	0
62	Female	2	$50,000 to $80,000	Some post-secondary	No	No	Yes	No	No	Yes	No	No	No	No	No	No	Yes	No	No	3	7		0	0	0	0	0	0	0	0	0	0	0
62	Female	2	$50,000 to $80,000	Some post-secondary	No	No	Yes	No	No	Yes	No	No	No	No	No	No	Yes	No	No	1	8	1	1	1	0	0	1	0	1	0	0	0	0
62	Female	2	$50,000 to $80,000	Some post-secondary	No	No	Yes	No	No	Yes	No	No	No	No	No	No	Yes	No	No	2	8	0	0	0	0	0	0	1	0	1	0	1	0
62	Female	2	$50,000 to $80,000	Some post-secondary	No	No	Yes	No	No	Yes	No	No	No	No	No	No	Yes	No	No	3	8		0	0	0	0	0	0	0	0	0	0	0
62	Female	2	$50,000 to $80,000	Some post-secondary	No	No	Yes	No	No	Yes	No	No	No	No	No	No	Yes	No	No	1	9	1	1	0	1	0	0	1	0	0	1	0	0
62	Female	2	$50,000 to $80,000	Some post-secondary	No	No	Yes	No	No	Yes	No	No	No	No	No	No	Yes	No	No	2	9	0	0	1	0	0	1	0	0	1	0	1	0
62	Female	2	$50,000 to $80,000	Some post-secondary	No	No	Yes	No	No	Yes	No	No	No	No	No	No	Yes	No	No	3	9		0	0	0	0	0	0	0	0	0	0	0
63	Male	2	$30,000 to $50,000	Some post-secondary	No	No	Yes	No	No	Yes	No	No	No	No	No	No	No	No	No	1	1	1	1	1	0	0	1	0	1	0	0	0	1
63	Male	2	$30,000 to $50,000	Some post-secondary	No	No	Yes	No	No	Yes	No	No	No	No	No	No	No	No	No	2	1	0	0	0	0	1	0	0	0	1	0	1	0
63	Male	2	$30,000 to $50,000	Some post-secondary	No	No	Yes	No	No	Yes	No	No	No	No	No	No	No	No	No	3	1		0	0	0	0	0	0	0	0	0	0	0
63	Male	2	$30,000 to $50,000	Some post-secondary	No	No	Yes	No	No	Yes	No	No	No	No	No	No	No	No	No	1	2	0	0	0	0	1	0	0	1	1	0	0	0
63	Male	2	$30,000 to $50,000	Some post-secondary	No	No	Yes	No	No	Yes	No	No	No	No	No	No	No	No	No	2	2	1	1	0	1	0	0	0	0	0	1	0	1
63	Male	2	$30,000 to $50,000	Some post-secondary	No	No	Yes	No	No	Yes	No	No	No	No	No	No	No	No	No	3	2		0	0	0	0	0	0	0	0	0	0	0
63	Male	2	$30,000 to $50,000	Some post-secondary	No	No	Yes	No	No	Yes	No	No	No	No	No	No	No	No	No	1	3	1	1	0	1	0	1	0	1	0	1	1	0
63	Male	2	$30,000 to $50,000	Some post-secondary	No	No	Yes	No	No	Yes	No	No	No	No	No	No	No	No	No	2	3	0	0	1	0	0	0	1	0	1	0	0	1
63	Male	2	$30,000 to $50,000	Some post-secondary	No	No	Yes	No	No	Yes	No	No	No	No	No	No	No	No	No	3	3		0	0	0	0	0	0	0	0	0	0	0
63	Male	2	$30,000 to $50,000	Some post-secondary	No	No	Yes	No	No	Yes	No	No	No	No	No	No	No	No	No	1	4	1	1	0	1	0	0	0	1	0	0	0	1
63	Male	2	$30,000 to $50,000	Some post-secondary	No	No	Yes	No	No	Yes	No	No	No	No	No	No	No	No	No	2	4	0	0	0	0	0	1	0	0	0	1	0	0
63	Male	2	$30,000 to $50,000	Some post-secondary	No	No	Yes	No	No	Yes	No	No	No	No	No	No	No	No	No	3	4		0	0	0	0	0	0	0	0	0	0	0
63	Male	2	$30,000 to $50,000	Some post-secondary	No	No	Yes	No	No	Yes	No	No	No	No	No	No	No	No	No	1	5	0	0	0	0	1	0	0	1	1	0	0	1
63	Male	2	$30,000 to $50,000	Some post-secondary	No	No	Yes	No	No	Yes	No	No	No	No	No	No	No	No	No	2	5	1	1	1	0	0	1	1	0	0	0	0	0
63	Male	2	$30,000 to $50,000	Some post-secondary	No	No	Yes	No	No	Yes	No	No	No	No	No	No	No	No	No	3	5		0	0	0	0	0	0	0	0	0	0	0
63	Male	2	$30,000 to $50,000	Some post-secondary	No	No	Yes	No	No	Yes	No	No	No	No	No	No	No	No	No	1	6	0	0	1	0	1	0	0	0	0	0	0	1
63	Male	2	$30,000 to $50,000	Some post-secondary	No	No	Yes	No	No	Yes	No	No	No	No	No	No	No	No	No	2	6	1	1	0	1	0	1	1	0	1	0	1	0
63	Male	2	$30,000 to $50,000	Some post-secondary	No	No	Yes	No	No	Yes	No	No	No	No	No	No	No	No	No	3	6		0	0	0	0	0	0	0	0	0	0	0
63	Male	2	$30,000 to $50,000	Some post-secondary	No	No	Yes	No	No	Yes	No	No	No	No	No	No	No	No	No	1	7	1	1	0	1	0	0	1	0	0	0	1	0
63	Male	2	$30,000 to $50,000	Some post-secondary	No	No	Yes	No	No	Yes	No	No	No	No	No	No	No	No	No	2	7	0	0	1	0	0	1	0	0	0	1	0	1
63	Male	2	$30,000 to $50,000	Some post-secondary	No	No	Yes	No	No	Yes	No	No	No	No	No	No	No	No	No	3	7		0	0	0	0	0	0	0	0	0	0	0
63	Male	2	$30,000 to $50,000	Some post-secondary	No	No	Yes	No	No	Yes	No	No	No	No	No	No	No	No	No	1	8	0	0	0	0	1	0	1	0	0	1	0	0
63	Male	2	$30,000 to $50,000	Some post-secondary	No	No	Yes	No	No	Yes	No	No	No	No	No	No	No	No	No	2	8	1	1	0	1	0	0	0	1	0	0	1	0
63	Male	2	$30,000 to $50,000	Some post-secondary	No	No	Yes	No	No	Yes	No	No	No	No	No	No	No	No	No	3	8		0	0	0	0	0	0	0	0	0	0	0
63	Male	2	$30,000 to $50,000	Some post-secondary	No	No	Yes	No	No	Yes	No	No	No	No	No	No	No	No	No	1	9	1	1	1	0	0	0	1	0	1	0	0	0
63	Male	2	$30,000 to $50,000	Some post-secondary	No	No	Yes	No	No	Yes	No	No	No	No	No	No	No	No	No	2	9	0	0	0	0	1	0	0	0	0	1	1	0
63	Male	2	$30,000 to $50,000	Some post-secondary	No	No	Yes	No	No	Yes	No	No	No	No	No	No	No	No	No	3	9		0	0	0	0	0	0	0	0	0	0	0
64	Female	1	$15,000 to $30,000	Some post-secondary	Yes	No	No	No	No	No	No	No	No	No	No	No	Yes	No	No	1	1	0	0	0	1	0	1	0	1	1	0	0	0
64	Female	1	$15,000 to $30,000	Some post-secondary	Yes	No	No	No	No	No	No	No	No	No	No	No	Yes	No	No	2	1	1	1	0	0	0	0	0	0	0	0	0	1
64	Female	1	$15,000 to $30,000	Some post-secondary	Yes	No	No	No	No	No	No	No	No	No	No	No	Yes	No	No	3	1		0	0	0	0	0	0	0	0	0	0	0
64	Female	1	$15,000 to $30,000	Some post-secondary	Yes	No	No	No	No	No	No	No	No	No	No	No	Yes	No	No	1	2	1	1	1	0	1	0	0	1	0	1	0	1
64	Female	1	$15,000 to $30,000	Some post-secondary	Yes	No	No	No	No	No	No	No	No	No	No	No	Yes	No	No	2	2	0	0	0	1	0	1	1	0	1	0	1	0
64	Female	1	$15,000 to $30,000	Some post-secondary	Yes	No	No	No	No	No	No	No	No	No	No	No	Yes	No	No	3	2		0	0	0	0	0	0	0	0	0	0	0
64	Female	1	$15,000 to $30,000	Some post-secondary	Yes	No	No	No	No	No	No	No	No	No	No	No	Yes	No	No	1	3	0	0	0	0	0	0	0	1	0	0	0	0
64	Female	1	$15,000 to $30,000	Some post-secondary	Yes	No	No	No	No	No	No	No	No	No	No	No	Yes	No	No	2	3	1	0	0	1	1	0	0	0	0	1	1	0
64	Female	1	$15,000 to $30,000	Some post-secondary	Yes	No	No	No	No	No	No	No	No	No	No	No	Yes	No	No	3	3		1	0	0	0	0	0	0	0	0	0	0
64	Female	1	$15,000 to $30,000	Some post-secondary	Yes	No	No	No	No	No	No	No	No	No	No	No	Yes	No	No	1	4	0	0	0	1	0	0	0	0	1	0	0	0
64	Female	1	$15,000 to $30,000	Some post-secondary	Yes	No	No	No	No	No	No	No	No	No	No	No	Yes	No	No	2	4	1	1	0	0	0	1	0	1	0	0	1	0
64	Female	1	$15,000 to $30,000	Some post-secondary	Yes	No	No	No	No	No	No	No	No	No	No	No	Yes	No	No	3	4		0	0	0	0	0	0	0	0	0	0	0
64	Female	1	$15,000 to $30,000	Some post-secondary	Yes	No	No	No	No	No	No	No	No	No	No	No	Yes	No	No	1	5	0	0	0	0	1	0	1	0	0	0	0	0
64	Female	1	$15,000 to $30,000	Some post-secondary	Yes	No	No	No	No	No	No	No	No	No	No	No	Yes	No	No	2	5	1	1	1	0	0	0	0	1	0	1	1	0
64	Female	1	$15,000 to $30,000	Some post-secondary	Yes	No	No	No	No	No	No	No	No	No	No	No	Yes	No	No	3	5		0	0	0	0	0	0	0	0	0	0	0
64	Female	1	$15,000 to $30,000	Some post-secondary	Yes	No	No	No	No	No	No	No	No	No	No	No	Yes	No	No	1	6	0	0	0	0	0	0	0	1	0	0	1	0
64	Female	1	$15,000 to $30,000	Some post-secondary	Yes	No	No	No	No	No	No	No	No	No	No	No	Yes	No	No	2	6	1	1	1	0	0	1	1	0	1	0	0	1
64	Female	1	$15,000 to $30,000	Some post-secondary	Yes	No	No	No	No	No	No	No	No	No	No	No	Yes	No	No	3	6		0	0	0	0	0	0	0	0	0	0	0
64	Female	1	$15,000 to $30,000	Some post-secondary	Yes	No	No	No	No	No	No	No	No	No	No	No	Yes	No	No	1	7	1	1	0	1	1	0	1	0	0	0	0	1
64	Female	1	$15,000 to $30,000	Some post-secondary	Yes	No	No	No	No	No	No	No	No	No	No	No	Yes	No	No	2	7	0	0	1	0	0	1	0	0	0	1	0	0
64	Female	1	$15,000 to $30,000	Some post-secondary	Yes	No	No	No	No	No	No	No	No	No	No	No	Yes	No	No	3	7		0	0	0	0	0	0	0	0	0	0	0
64	Female	1	$15,000 to $30,000	Some post-secondary	Yes	No	No	No	No	No	No	No	No	No	No	No	Yes	No	No	1	8	1	1	1	0	1	0	0	0	1	0	0	1
64	Female	1	$15,000 to $30,000	Some post-secondary	Yes	No	No	No	No	No	No	No	No	No	No	No	Yes	No	No	2	8	0	0	0	0	0	0	1	0	0	1	0	0
64	Female	1	$15,000 to $30,000	Some post-secondary	Yes	No	No	No	No	No	No	No	No	No	No	No	Yes	No	No	3	8		0	0	0	0	0	0	0	0	0	0	0
64	Female	1	$15,000 to $30,000	Some post-secondary	Yes	No	No	No	No	No	No	No	No	No	No	No	Yes	No	No	1	9	0	0	0	0	0	1	0	0	1	0	1	0
64	Female	1	$15,000 to $30,000	Some post-secondary	Yes	No	No	No	No	No	No	No	No	No	No	No	Yes	No	No	2	9	1	1	0	1	1	0	1	0	0	1	0	1
64	Female	1	$15,000 to $30,000	Some post-secondary	Yes	No	No	No	No	No	No	No	No	No	No	No	Yes	No	No	3	9		0	0	0	0	0	0	0	0	0	0	0
65	Female	1	$50,000 to $80,000	Undergrad or postgrad level	No	No	Yes	No	No	Yes	No	No	No	No	No	No	No	No	No	1	1	0	0	0	0	0	0	0	0	0	0	0	0
65	Female	1	$50,000 to $80,000	Undergrad or postgrad level	No	No	Yes	No	No	Yes	No	No	No	No	No	No	No	No	No	2	1	1	1	0	1	0	1	0	1	1	0	0	1
65	Female	1	$50,000 to $80,000	Undergrad or postgrad level	No	No	Yes	No	No	Yes	No	No	No	No	No	No	No	No	No	3	1		0	0	0	0	0	0	0	0	0	0	0
65	Female	1	$50,000 to $80,000	Undergrad or postgrad level	No	No	Yes	No	No	Yes	No	No	No	No	No	No	No	No	No	1	2	0	0	0	1	1	0	0	0	1	0	0	0
65	Female	1	$50,000 to $80,000	Undergrad or postgrad level	No	No	Yes	No	No	Yes	No	No	No	No	No	No	No	No	No	2	2	1	1	1	0	0	1	1	0	0	1	1	0
65	Female	1	$50,000 to $80,000	Undergrad or postgrad level	No	No	Yes	No	No	Yes	No	No	No	No	No	No	No	No	No	3	2		0	0	0	0	0	0	0	0	0	0	0
65	Female	1	$50,000 to $80,000	Undergrad or postgrad level	No	No	Yes	No	No	Yes	No	No	No	No	No	No	No	No	No	1	3	1	0	1	0	0	1	1	0	0	0	1	0
65	Female	1	$50,000 to $80,000	Undergrad or postgrad level	No	No	Yes	No	No	Yes	No	No	No	No	No	No	No	No	No	2	3	0	0	0	1	1	0	0	0	0	1	0	0
65	Female	1	$50,000 to $80,000	Undergrad or postgrad level	No	No	Yes	No	No	Yes	No	No	No	No	No	No	No	No	No	3	3		1	0	0	0	0	0	0	0	0	0	0
65	Female	1	$50,000 to $80,000	Undergrad or postgrad level	No	No	Yes	No	No	Yes	No	No	No	No	No	No	No	No	No	1	4	1	0	0	1	0	0	0	1	0	1	0	1
65	Female	1	$50,000 to $80,000	Undergrad or postgrad level	No	No	Yes	No	No	Yes	No	No	No	No	No	No	No	No	No	2	4	0	0	1	0	1	0	1	0	0	0	0	0
65	Female	1	$50,000 to $80,000	Undergrad or postgrad level	No	No	Yes	No	No	Yes	No	No	No	No	No	No	No	No	No	3	4		1	0	0	0	0	0	0	0	0	0	0
65	Female	1	$50,000 to $80,000	Undergrad or postgrad level	No	No	Yes	No	No	Yes	No	No	No	No	No	No	No	No	No	1	5	1	1	0	1	1	0	1	0	0	0	0	1
65	Female	1	$50,000 to $80,000	Undergrad or postgrad level	No	No	Yes	No	No	Yes	No	No	No	No	No	No	No	No	No	2	5	0	0	0	0	0	0	0	0	1	0	1	0
65	Female	1	$50,000 to $80,000	Undergrad or postgrad level	No	No	Yes	No	No	Yes	No	No	No	No	No	No	No	No	No	3	5		0	0	0	0	0	0	0	0	0	0	0
65	Female	1	$50,000 to $80,000	Undergrad or postgrad level	No	No	Yes	No	No	Yes	No	No	No	No	No	No	No	No	No	1	6	1	0	0	0	0	1	0	1	1	0	0	0
65	Female	1	$50,000 to $80,000	Undergrad or postgrad level	No	No	Yes	No	No	Yes	No	No	No	No	No	No	No	No	No	2	6	0	0	1	0	0	0	0	0	0	1	1	0
65	Female	1	$50,000 to $80,000	Undergrad or postgrad level	No	No	Yes	No	No	Yes	No	No	No	No	No	No	No	No	No	3	6		1	0	0	0	0	0	0	0	0	0	0
65	Female	1	$50,000 to $80,000	Undergrad or postgrad level	No	No	Yes	No	No	Yes	No	No	No	No	No	No	No	No	No	1	7	0	0	1	0	0	0	0	1	1	0	1	0
65	Female	1	$50,000 to $80,000	Undergrad or postgrad level	No	No	Yes	No	No	Yes	No	No	No	No	No	No	No	No	No	2	7	1	1	0	0	0	1	1	0	0	1	0	1
65	Female	1	$50,000 to $80,000	Undergrad or postgrad level	No	No	Yes	No	No	Yes	No	No	No	No	No	No	No	No	No	3	7		0	0	0	0	0	0	0	0	0	0	0
65	Female	1	$50,000 to $80,000	Undergrad or postgrad level	No	No	Yes	No	No	Yes	No	No	No	No	No	No	No	No	No	1	8	1	0	1	0	1	0	1	0	1	0	1	0
65	Female	1	$50,000 to $80,000	Undergrad or postgrad level	No	No	Yes	No	No	Yes	No	No	No	No	No	No	No	No	No	2	8	0	0	0	0	0	1	0	1	0	0	0	0
65	Female	1	$50,000 to $80,000	Undergrad or postgrad level	No	No	Yes	No	No	Yes	No	No	No	No	No	No	No	No	No	3	8		1	0	0	0	0	0	0	0	0	0	0
65	Female	1	$50,000 to $80,000	Undergrad or postgrad level	No	No	Yes	No	No	Yes	No	No	No	No	No	No	No	No	No	1	9	1	0	0	0	0	0	0	1	0	1	0	1
65	Female	1	$50,000 to $80,000	Undergrad or postgrad level	No	No	Yes	No	No	Yes	No	No	No	No	No	No	No	No	No	2	9	0	0	0	1	1	0	0	0	0	0	0	0
65	Female	1	$50,000 to $80,000	Undergrad or postgrad level	No	No	Yes	No	No	Yes	No	No	No	No	No	No	No	No	No	3	9		1	0	0	0	0	0	0	0	0	0	0
66	Male	2	$50,000 to $80,000	Undergrad or postgrad level	No	Yes	No	No	No	Yes	No	No	No	No	No	No	No	No	No	1	1	1	1	0	1	0	1	0	0	1	0	0	1
66	Male	2	$50,000 to $80,000	Undergrad or postgrad level	No	Yes	No	No	No	Yes	No	No	No	No	No	No	No	No	No	2	1	0	0	1	0	1	0	1	0	0	1	1	0
66	Male	2	$50,000 to $80,000	Undergrad or postgrad level	No	Yes	No	No	No	Yes	No	No	No	No	No	No	No	No	No	3	1		0	0	0	0	0	0	0	0	0	0	0
66	Male	2	$50,000 to $80,000	Undergrad or postgrad level	No	Yes	No	No	No	Yes	No	No	No	No	No	No	No	No	No	1	2	0	0	1	0	1	0	0	1	0	0	0	0
66	Male	2	$50,000 to $80,000	Undergrad or postgrad level	No	Yes	No	No	No	Yes	No	No	No	No	No	No	No	No	No	2	2	1	1	0	0	0	1	1	0	0	1	0	1
66	Male	2	$50,000 to $80,000	Undergrad or postgrad level	No	Yes	No	No	No	Yes	No	No	No	No	No	No	No	No	No	3	2		0	0	0	0	0	0	0	0	0	0	0
66	Male	2	$50,000 to $80,000	Undergrad or postgrad level	No	Yes	No	No	No	Yes	No	No	No	No	No	No	No	No	No	1	3	0	0	0	0	1	0	0	1	0	0	1	0
66	Male	2	$50,000 to $80,000	Undergrad or postgrad level	No	Yes	No	No	No	Yes	No	No	No	No	No	No	No	No	No	2	3	1	0	1	0	0	0	1	0	1	0	0	0
66	Male	2	$50,000 to $80,000	Undergrad or postgrad level	No	Yes	No	No	No	Yes	No	No	No	No	No	No	No	No	No	3	3		1	0	0	0	0	0	0	0	0	0	0
66	Male	2	$50,000 to $80,000	Undergrad or postgrad level	No	Yes	No	No	No	Yes	No	No	No	No	No	No	No	No	No	1	4	0	0	0	0	0	0	0	1	1	0	0	1
66	Male	2	$50,000 to $80,000	Undergrad or postgrad level	No	Yes	No	No	No	Yes	No	No	No	No	No	No	No	No	No	2	4	1	1	0	1	0	1	0	0	0	0	1	0
66	Male	2	$50,000 to $80,000	Undergrad or postgrad level	No	Yes	No	No	No	Yes	No	No	No	No	No	No	No	No	No	3	4		0	0	0	0	0	0	0	0	0	0	0
66	Male	2	$50,000 to $80,000	Undergrad or postgrad level	No	Yes	No	No	No	Yes	No	No	No	No	No	No	No	No	No	1	5	1	1	0	1	1	0	0	1	0	1	1	0
66	Male	2	$50,000 to $80,000	Undergrad or postgrad level	No	Yes	No	No	No	Yes	No	No	No	No	No	No	No	No	No	2	5	0	0	1	0	0	0	0	0	0	0	0	1
66	Male	2	$50,000 to $80,000	Undergrad or postgrad level	No	Yes	No	No	No	Yes	No	No	No	No	No	No	No	No	No	3	5		0	0	0	0	0	0	0	0	0	0	0
66	Male	2	$50,000 to $80,000	Undergrad or postgrad level	No	Yes	No	No	No	Yes	No	No	No	No	No	No	No	No	No	1	6	1	0	0	0	1	0	1	0	1	0	0	1
66	Male	2	$50,000 to $80,000	Undergrad or postgrad level	No	Yes	No	No	No	Yes	No	No	No	No	No	No	No	No	No	2	6	0	0	0	1	0	0	0	0	0	1	0	0
66	Male	2	$50,000 to $80,000	Undergrad or postgrad level	No	Yes	No	No	No	Yes	No	No	No	No	No	No	No	No	No	3	6		1	0	0	0	0	0	0	0	0	0	0
66	Male	2	$50,000 to $80,000	Undergrad or postgrad level	No	Yes	No	No	No	Yes	No	No	No	No	No	No	No	No	No	1	7	1	1	0	1	0	1	0	0	0	0	0	1
66	Male	2	$50,000 to $80,000	Undergrad or postgrad level	No	Yes	No	No	No	Yes	No	No	No	No	No	No	No	No	No	2	7	0	0	1	0	1	0	0	1	0	1	0	0
66	Male	2	$50,000 to $80,000	Undergrad or postgrad level	No	Yes	No	No	No	Yes	No	No	No	No	No	No	No	No	No	3	7		0	0	0	0	0	0	0	0	0	0	0
66	Male	2	$50,000 to $80,000	Undergrad or postgrad level	No	Yes	No	No	No	Yes	No	No	No	No	No	No	No	No	No	1	8	1	0	1	0	0	1	0	1	0	0	0	0
66	Male	2	$50,000 to $80,000	Undergrad or postgrad level	No	Yes	No	No	No	Yes	No	No	No	No	No	No	No	No	No	2	8	0	0	0	0	0	0	1	0	1	0	1	0
66	Male	2	$50,000 to $80,000	Undergrad or postgrad level	No	Yes	No	No	No	Yes	No	No	No	No	No	No	No	No	No	3	8		1	0	0	0	0	0	0	0	0	0	0
66	Male	2	$50,000 to $80,000	Undergrad or postgrad level	No	Yes	No	No	No	Yes	No	No	No	No	No	No	No	No	No	1	9	0	0	0	1	0	0	1	0	0	1	0	0
66	Male	2	$50,000 to $80,000	Undergrad or postgrad level	No	Yes	No	No	No	Yes	No	No	No	No	No	No	No	No	No	2	9	1	0	1	0	0	1	0	0	1	0	1	0
66	Male	2	$50,000 to $80,000	Undergrad or postgrad level	No	Yes	No	No	No	Yes	No	No	No	No	No	No	No	No	No	3	9		1	0	0	0	0	0	0	0	0	0	0
67	Female	1	$50,000 to $80,000	Some post-secondary	No	No	Yes	No	No	No	No	Yes	No	No	No	No	No	No	No	1	1	1	1	0	1	0	1	0	1	1	0	0	0
67	Female	1	$50,000 to $80,000	Some post-secondary	No	No	Yes	No	No	No	No	Yes	No	No	No	No	No	No	No	2	1	0	0	0	0	0	0	0	0	0	0	0	1
67	Female	1	$50,000 to $80,000	Some post-secondary	No	No	Yes	No	No	No	No	Yes	No	No	No	No	No	No	No	3	1		0	0	0	0	0	0	0	0	0	0	0
67	Female	1	$50,000 to $80,000	Some post-secondary	No	No	Yes	No	No	No	No	Yes	No	No	No	No	No	No	No	1	2	0	0	1	0	1	0	0	1	0	1	0	1
67	Female	1	$50,000 to $80,000	Some post-secondary	No	No	Yes	No	No	No	No	Yes	No	No	No	No	No	No	No	2	2	1	1	0	1	0	1	1	0	1	0	1	0
67	Female	1	$50,000 to $80,000	Some post-secondary	No	No	Yes	No	No	No	No	Yes	No	No	No	No	No	No	No	3	2		0	0	0	0	0	0	0	0	0	0	0
67	Female	1	$50,000 to $80,000	Some post-secondary	No	No	Yes	No	No	No	No	Yes	No	No	No	No	No	No	No	1	3	0	0	0	0	0	0	0	1	0	0	0	0
67	Female	1	$50,000 to $80,000	Some post-secondary	No	No	Yes	No	No	No	No	Yes	No	No	No	No	No	No	No	2	3	1	1	0	1	1	0	0	0	0	1	1	0
67	Female	1	$50,000 to $80,000	Some post-secondary	No	No	Yes	No	No	No	No	Yes	No	No	No	No	No	No	No	3	3		0	0	0	0	0	0	0	0	0	0	0
67	Female	1	$50,000 to $80,000	Some post-secondary	No	No	Yes	No	No	No	No	Yes	No	No	No	No	No	No	No	1	4	1	1	0	1	0	0	0	0	1	0	0	0
67	Female	1	$50,000 to $80,000	Some post-secondary	No	No	Yes	No	No	No	No	Yes	No	No	No	No	No	No	No	2	4	0	0	0	0	0	1	0	1	0	0	1	0
67	Female	1	$50,000 to $80,000	Some post-secondary	No	No	Yes	No	No	No	No	Yes	No	No	No	No	No	No	No	3	4		0	0	0	0	0	0	0	0	0	0	0
67	Female	1	$50,000 to $80,000	Some post-secondary	No	No	Yes	No	No	No	No	Yes	No	No	No	No	No	No	No	1	5	0	0	0	0	1	0	1	0	0	0	0	0
67	Female	1	$50,000 to $80,000	Some post-secondary	No	No	Yes	No	No	No	No	Yes	No	No	No	No	No	No	No	2	5	1	1	1	0	0	0	0	1	0	1	1	0
67	Female	1	$50,000 to $80,000	Some post-secondary	No	No	Yes	No	No	No	No	Yes	No	No	No	No	No	No	No	3	5		0	0	0	0	0	0	0	0	0	0	0
67	Female	1	$50,000 to $80,000	Some post-secondary	No	No	Yes	No	No	No	No	Yes	No	No	No	No	No	No	No	1	6	0	0	0	0	0	0	0	1	0	0	1	0
67	Female	1	$50,000 to $80,000	Some post-secondary	No	No	Yes	No	No	No	No	Yes	No	No	No	No	No	No	No	2	6	1	1	1	0	0	1	1	0	1	0	0	1
67	Female	1	$50,000 to $80,000	Some post-secondary	No	No	Yes	No	No	No	No	Yes	No	No	No	No	No	No	No	3	6		0	0	0	0	0	0	0	0	0	0	0
67	Female	1	$50,000 to $80,000	Some post-secondary	No	No	Yes	No	No	No	No	Yes	No	No	No	No	No	No	No	1	7	1	1	0	1	1	0	1	0	0	0	0	1
67	Female	1	$50,000 to $80,000	Some post-secondary	No	No	Yes	No	No	No	No	Yes	No	No	No	No	No	No	No	2	7	0	0	1	0	0	1	0	0	0	1	0	0
67	Female	1	$50,000 to $80,000	Some post-secondary	No	No	Yes	No	No	No	No	Yes	No	No	No	No	No	No	No	3	7		0	0	0	0	0	0	0	0	0	0	0
67	Female	1	$50,000 to $80,000	Some post-secondary	No	No	Yes	No	No	No	No	Yes	No	No	No	No	No	No	No	1	8	1	1	1	0	1	0	0	0	1	0	0	1
67	Female	1	$50,000 to $80,000	Some post-secondary	No	No	Yes	No	No	No	No	Yes	No	No	No	No	No	No	No	2	8	0	0	0	0	0	0	1	0	0	1	0	0
67	Female	1	$50,000 to $80,000	Some post-secondary	No	No	Yes	No	No	No	No	Yes	No	No	No	No	No	No	No	3	8		0	0	0	0	0	0	0	0	0	0	0
67	Female	1	$50,000 to $80,000	Some post-secondary	No	No	Yes	No	No	No	No	Yes	No	No	No	No	No	No	No	1	9	0	0	0	0	0	1	0	0	1	0	1	0
67	Female	1	$50,000 to $80,000	Some post-secondary	No	No	Yes	No	No	No	No	Yes	No	No	No	No	No	No	No	2	9	1	1	0	1	1	0	1	0	0	1	0	1
67	Female	1	$50,000 to $80,000	Some post-secondary	No	No	Yes	No	No	No	No	Yes	No	No	No	No	No	No	No	3	9		0	0	0	0	0	0	0	0	0	0	0
68	Female	1	$50,000 to $80,000	Up to high schoool	No	No	No	Yes	No	Yes	No	No	No	No	No	No	No	No	No	1	1	0	0	0	1	0	1	0	0	1	0	0	1
68	Female	1	$50,000 to $80,000	Up to high schoool	No	No	No	Yes	No	Yes	No	No	No	No	No	No	No	No	No	2	1	1	1	1	0	1	0	1	0	0	1	1	0
68	Female	1	$50,000 to $80,000	Up to high schoool	No	No	No	Yes	No	Yes	No	No	No	No	No	No	No	No	No	3	1		0	0	0	0	0	0	0	0	0	0	0
68	Female	1	$50,000 to $80,000	Up to high schoool	No	No	No	Yes	No	Yes	No	No	No	No	No	No	No	No	No	1	2	0	0	1	0	1	0	0	1	0	0	0	0
68	Female	1	$50,000 to $80,000	Up to high schoool	No	No	No	Yes	No	Yes	No	No	No	No	No	No	No	No	No	2	2	1	0	0	0	0	1	1	0	0	1	0	1
68	Female	1	$50,000 to $80,000	Up to high schoool	No	No	No	Yes	No	Yes	No	No	No	No	No	No	No	No	No	3	2		1	0	0	0	0	0	0	0	0	0	0
68	Female	1	$50,000 to $80,000	Up to high schoool	No	No	No	Yes	No	Yes	No	No	No	No	No	No	No	No	No	1	3	1	0	0	0	1	0	0	1	0	0	1	0
68	Female	1	$50,000 to $80,000	Up to high schoool	No	No	No	Yes	No	Yes	No	No	No	No	No	No	No	No	No	2	3	0	0	1	0	0	0	1	0	1	0	0	0
68	Female	1	$50,000 to $80,000	Up to high schoool	No	No	No	Yes	No	Yes	No	No	No	No	No	No	No	No	No	3	3		1	0	0	0	0	0	0	0	0	0	0
68	Female	1	$50,000 to $80,000	Up to high schoool	No	No	No	Yes	No	Yes	No	No	No	No	No	No	No	No	No	1	4	1	0	0	0	0	0	0	1	1	0	0	1
68	Female	1	$50,000 to $80,000	Up to high schoool	No	No	No	Yes	No	Yes	No	No	No	No	No	No	No	No	No	2	4	0	0	0	1	0	1	0	0	0	0	1	0
68	Female	1	$50,000 to $80,000	Up to high schoool	No	No	No	Yes	No	Yes	No	No	No	No	No	No	No	No	No	3	4		1	0	0	0	0	0	0	0	0	0	0
68	Female	1	$50,000 to $80,000	Up to high schoool	No	No	No	Yes	No	Yes	No	No	No	No	No	No	No	No	No	1	5	1	1	0	1	1	0	0	1	0	1	1	0
68	Female	1	$50,000 to $80,000	Up to high schoool	No	No	No	Yes	No	Yes	No	No	No	No	No	No	No	No	No	2	5	0	0	1	0	0	0	0	0	0	0	0	1
68	Female	1	$50,000 to $80,000	Up to high schoool	No	No	No	Yes	No	Yes	No	No	No	No	No	No	No	No	No	3	5		0	0	0	0	0	0	0	0	0	0	0
68	Female	1	$50,000 to $80,000	Up to high schoool	No	No	No	Yes	No	Yes	No	No	No	No	No	No	No	No	No	1	6	1	0	0	0	1	0	1	0	1	0	0	1
68	Female	1	$50,000 to $80,000	Up to high schoool	No	No	No	Yes	No	Yes	No	No	No	No	No	No	No	No	No	2	6	0	0	0	1	0	0	0	0	0	1	0	0
68	Female	1	$50,000 to $80,000	Up to high schoool	No	No	No	Yes	No	Yes	No	No	No	No	No	No	No	No	No	3	6		1	0	0	0	0	0	0	0	0	0	0
68	Female	1	$50,000 to $80,000	Up to high schoool	No	No	No	Yes	No	Yes	No	No	No	No	No	No	No	No	No	1	7	0	0	0	1	0	1	0	0	0	0	0	1
68	Female	1	$50,000 to $80,000	Up to high schoool	No	No	No	Yes	No	Yes	No	No	No	No	No	No	No	No	No	2	7	1	1	1	0	1	0	0	1	0	1	0	0
68	Female	1	$50,000 to $80,000	Up to high schoool	No	No	No	Yes	No	Yes	No	No	No	No	No	No	No	No	No	3	7		0	0	0	0	0	0	0	0	0	0	0
68	Female	1	$50,000 to $80,000	Up to high schoool	No	No	No	Yes	No	Yes	No	No	No	No	No	No	No	No	No	1	8	0	0	1	0	0	1	0	1	0	0	0	0
68	Female	1	$50,000 to $80,000	Up to high schoool	No	No	No	Yes	No	Yes	No	No	No	No	No	No	No	No	No	2	8	1	0	0	0	0	0	1	0	1	0	1	0
68	Female	1	$50,000 to $80,000	Up to high schoool	No	No	No	Yes	No	Yes	No	No	No	No	No	No	No	No	No	3	8		1	0	0	0	0	0	0	0	0	0	0
68	Female	1	$50,000 to $80,000	Up to high schoool	No	No	No	Yes	No	Yes	No	No	No	No	No	No	No	No	No	1	9	1	1	0	1	0	0	1	0	0	1	0	0
68	Female	1	$50,000 to $80,000	Up to high schoool	No	No	No	Yes	No	Yes	No	No	No	No	No	No	No	No	No	2	9	0	0	1	0	0	1	0	0	1	0	1	0
68	Female	1	$50,000 to $80,000	Up to high schoool	No	No	No	Yes	No	Yes	No	No	No	No	No	No	No	No	No	3	9		0	0	0	0	0	0	0	0	0	0	0
69	Male	1	$15,000 to $30,000	Some post-secondary	Yes	No	No	No	No	Yes	No	No	No	No	No	No	No	No	No	1	1	1	1	0	1	0	1	0	1	1	0	0	0
69	Male	1	$15,000 to $30,000	Some post-secondary	Yes	No	No	No	No	Yes	No	No	No	No	No	No	No	No	No	2	1	0	0	0	0	0	0	0	0	0	0	0	1
69	Male	1	$15,000 to $30,000	Some post-secondary	Yes	No	No	No	No	Yes	No	No	No	No	No	No	No	No	No	3	1		0	0	0	0	0	0	0	0	0	0	0
69	Male	1	$15,000 to $30,000	Some post-secondary	Yes	No	No	No	No	Yes	No	No	No	No	No	No	No	No	No	1	2	1	1	1	0	1	0	0	1	0	1	0	1
69	Male	1	$15,000 to $30,000	Some post-secondary	Yes	No	No	No	No	Yes	No	No	No	No	No	No	No	No	No	2	2	0	0	0	1	0	1	1	0	1	0	1	0
69	Male	1	$15,000 to $30,000	Some post-secondary	Yes	No	No	No	No	Yes	No	No	No	No	No	No	No	No	No	3	2		0	0	0	0	0	0	0	0	0	0	0
69	Male	1	$15,000 to $30,000	Some post-secondary	Yes	No	No	No	No	Yes	No	No	No	No	No	No	No	No	No	1	3	0	0	0	0	0	0	0	1	0	0	0	0
69	Male	1	$15,000 to $30,000	Some post-secondary	Yes	No	No	No	No	Yes	No	No	No	No	No	No	No	No	No	2	3	1	0	0	1	1	0	0	0	0	1	1	0
69	Male	1	$15,000 to $30,000	Some post-secondary	Yes	No	No	No	No	Yes	No	No	No	No	No	No	No	No	No	3	3		1	0	0	0	0	0	0	0	0	0	0
69	Male	1	$15,000 to $30,000	Some post-secondary	Yes	No	No	No	No	Yes	No	No	No	No	No	No	No	No	No	1	4	0	0	0	1	0	0	0	0	1	0	0	0
69	Male	1	$15,000 to $30,000	Some post-secondary	Yes	No	No	No	No	Yes	No	No	No	No	No	No	No	No	No	2	4	1	0	0	0	0	1	0	1	0	0	1	0
69	Male	1	$15,000 to $30,000	Some post-secondary	Yes	No	No	No	No	Yes	No	No	No	No	No	No	No	No	No	3	4		1	0	0	0	0	0	0	0	0	0	0
69	Male	1	$15,000 to $30,000	Some post-secondary	Yes	No	No	No	No	Yes	No	No	No	No	No	No	No	No	No	1	5	0	0	0	0	1	0	1	0	0	0	0	0
69	Male	1	$15,000 to $30,000	Some post-secondary	Yes	No	No	No	No	Yes	No	No	No	No	No	No	No	No	No	2	5	1	0	1	0	0	0	0	1	0	1	1	0
69	Male	1	$15,000 to $30,000	Some post-secondary	Yes	No	No	No	No	Yes	No	No	No	No	No	No	No	No	No	3	5		1	0	0	0	0	0	0	0	0	0	0
69	Male	1	$15,000 to $30,000	Some post-secondary	Yes	No	No	No	No	Yes	No	No	No	No	No	No	No	No	No	1	6	0	0	0	0	0	0	0	1	0	0	1	0
69	Male	1	$15,000 to $30,000	Some post-secondary	Yes	No	No	No	No	Yes	No	No	No	No	No	No	No	No	No	2	6	1	1	1	0	0	1	1	0	1	0	0	1
69	Male	1	$15,000 to $30,000	Some post-secondary	Yes	No	No	No	No	Yes	No	No	No	No	No	No	No	No	No	3	6		0	0	0	0	0	0	0	0	0	0	0
69	Male	1	$15,000 to $30,000	Some post-secondary	Yes	No	No	No	No	Yes	No	No	No	No	No	No	No	No	No	1	7	1	1	0	1	1	0	1	0	0	0	0	1
69	Male	1	$15,000 to $30,000	Some post-secondary	Yes	No	No	No	No	Yes	No	No	No	No	No	No	No	No	No	2	7	0	0	1	0	0	1	0	0	0	1	0	0
69	Male	1	$15,000 to $30,000	Some post-secondary	Yes	No	No	No	No	Yes	No	No	No	No	No	No	No	No	No	3	7		0	0	0	0	0	0	0	0	0	0	0
69	Male	1	$15,000 to $30,000	Some post-secondary	Yes	No	No	No	No	Yes	No	No	No	No	No	No	No	No	No	1	8	0	0	1	0	1	0	0	0	1	0	0	1
69	Male	1	$15,000 to $30,000	Some post-secondary	Yes	No	No	No	No	Yes	No	No	No	No	No	No	No	No	No	2	8	1	0	0	0	0	0	1	0	0	1	0	0
69	Male	1	$15,000 to $30,000	Some post-secondary	Yes	No	No	No	No	Yes	No	No	No	No	No	No	No	No	No	3	8		1	0	0	0	0	0	0	0	0	0	0
69	Male	1	$15,000 to $30,000	Some post-secondary	Yes	No	No	No	No	Yes	No	No	No	No	No	No	No	No	No	1	9	0	0	0	0	0	1	0	0	1	0	1	0
69	Male	1	$15,000 to $30,000	Some post-secondary	Yes	No	No	No	No	Yes	No	No	No	No	No	No	No	No	No	2	9	1	1	0	1	1	0	1	0	0	1	0	1
69	Male	1	$15,000 to $30,000	Some post-secondary	Yes	No	No	No	No	Yes	No	No	No	No	No	No	No	No	No	3	9		0	0	0	0	0	0	0	0	0	0	0
70	Female	1	$50,000 to $80,000	Up to high schoool	No	No	No	No	Yes	No	No	No	Yes	No	No	No	No	No	No	1	1	1	0	0	1	0	1	0	0	1	0	0	1
70	Female	1	$50,000 to $80,000	Up to high schoool	No	No	No	No	Yes	No	No	No	Yes	No	No	No	No	No	No	2	1	0	0	1	0	1	0	1	0	0	1	1	0
70	Female	1	$50,000 to $80,000	Up to high schoool	No	No	No	No	Yes	No	No	No	Yes	No	No	No	No	No	No	3	1		1	0	0	0	0	0	0	0	0	0	0
70	Female	1	$50,000 to $80,000	Up to high schoool	No	No	No	No	Yes	No	No	No	Yes	No	No	No	No	No	No	1	2	0	0	1	0	1	0	0	1	0	0	0	0
70	Female	1	$50,000 to $80,000	Up to high schoool	No	No	No	No	Yes	No	No	No	Yes	No	No	No	No	No	No	2	2	1	1	0	0	0	1	1	0	0	1	0	1
70	Female	1	$50,000 to $80,000	Up to high schoool	No	No	No	No	Yes	No	No	No	Yes	No	No	No	No	No	No	3	2		0	0	0	0	0	0	0	0	0	0	0
70	Female	1	$50,000 to $80,000	Up to high schoool	No	No	No	No	Yes	No	No	No	Yes	No	No	No	No	No	No	1	3	1	0	0	0	1	0	0	1	0	0	1	0
70	Female	1	$50,000 to $80,000	Up to high schoool	No	No	No	No	Yes	No	No	No	Yes	No	No	No	No	No	No	2	3	0	0	1	0	0	0	1	0	1	0	0	0
70	Female	1	$50,000 to $80,000	Up to high schoool	No	No	No	No	Yes	No	No	No	Yes	No	No	No	No	No	No	3	3		1	0	0	0	0	0	0	0	0	0	0
70	Female	1	$50,000 to $80,000	Up to high schoool	No	No	No	No	Yes	No	No	No	Yes	No	No	No	No	No	No	1	4	0	0	0	0	0	0	0	1	1	0	0	1
70	Female	1	$50,000 to $80,000	Up to high schoool	No	No	No	No	Yes	No	No	No	Yes	No	No	No	No	No	No	2	4	1	1	0	1	0	1	0	0	0	0	1	0
70	Female	1	$50,000 to $80,000	Up to high schoool	No	No	No	No	Yes	No	No	No	Yes	No	No	No	No	No	No	3	4		0	0	0	0	0	0	0	0	0	0	0
70	Female	1	$50,000 to $80,000	Up to high schoool	No	No	No	No	Yes	No	No	No	Yes	No	No	No	No	No	No	1	5	1	0	0	1	1	0	0	1	0	1	1	0
70	Female	1	$50,000 to $80,000	Up to high schoool	No	No	No	No	Yes	No	No	No	Yes	No	No	No	No	No	No	2	5	0	0	1	0	0	0	0	0	0	0	0	1
70	Female	1	$50,000 to $80,000	Up to high schoool	No	No	No	No	Yes	No	No	No	Yes	No	No	No	No	No	No	3	5		1	0	0	0	0	0	0	0	0	0	0
70	Female	1	$50,000 to $80,000	Up to high schoool	No	No	No	No	Yes	No	No	No	Yes	No	No	No	No	No	No	1	6	1	0	0	0	1	0	1	0	1	0	0	1
70	Female	1	$50,000 to $80,000	Up to high schoool	No	No	No	No	Yes	No	No	No	Yes	No	No	No	No	No	No	2	6	0	0	0	1	0	0	0	0	0	1	0	0
70	Female	1	$50,000 to $80,000	Up to high schoool	No	No	No	No	Yes	No	No	No	Yes	No	No	No	No	No	No	3	6		1	0	0	0	0	0	0	0	0	0	0
70	Female	1	$50,000 to $80,000	Up to high schoool	No	No	No	No	Yes	No	No	No	Yes	No	No	No	No	No	No	1	7	1	1	0	1	0	1	0	0	0	0	0	1
70	Female	1	$50,000 to $80,000	Up to high schoool	No	No	No	No	Yes	No	No	No	Yes	No	No	No	No	No	No	2	7	0	0	1	0	1	0	0	1	0	1	0	0
70	Female	1	$50,000 to $80,000	Up to high schoool	No	No	No	No	Yes	No	No	No	Yes	No	No	No	No	No	No	3	7		0	0	0	0	0	0	0	0	0	0	0
70	Female	1	$50,000 to $80,000	Up to high schoool	No	No	No	No	Yes	No	No	No	Yes	No	No	No	No	No	No	1	8	1	1	1	0	0	1	0	1	0	0	0	0
70	Female	1	$50,000 to $80,000	Up to high schoool	No	No	No	No	Yes	No	No	No	Yes	No	No	No	No	No	No	2	8	0	0	0	0	0	0	1	0	1	0	1	0
70	Female	1	$50,000 to $80,000	Up to high schoool	No	No	No	No	Yes	No	No	No	Yes	No	No	No	No	No	No	3	8		0	0	0	0	0	0	0	0	0	0	0
70	Female	1	$50,000 to $80,000	Up to high schoool	No	No	No	No	Yes	No	No	No	Yes	No	No	No	No	No	No	1	9	0	0	0	1	0	0	1	0	0	1	0	0
70	Female	1	$50,000 to $80,000	Up to high schoool	No	No	No	No	Yes	No	No	No	Yes	No	No	No	No	No	No	2	9	1	1	1	0	0	1	0	0	1	0	1	0
70	Female	1	$50,000 to $80,000	Up to high schoool	No	No	No	No	Yes	No	No	No	Yes	No	No	No	No	No	No	3	9		0	0	0	0	0	0	0	0	0	0	0
71	Female	1	$30,000 to $50,000	Some post-secondary	Yes	No	No	No	No	Yes	No	No	No	No	No	No	No	No	No	1	1	1	1	0	1	0	1	0	1	1	0	0	0
71	Female	1	$30,000 to $50,000	Some post-secondary	Yes	No	No	No	No	Yes	No	No	No	No	No	No	No	No	No	2	1	0	0	0	0	0	0	0	0	0	0	0	1
71	Female	1	$30,000 to $50,000	Some post-secondary	Yes	No	No	No	No	Yes	No	No	No	No	No	No	No	No	No	3	1		0	0	0	0	0	0	0	0	0	0	0
71	Female	1	$30,000 to $50,000	Some post-secondary	Yes	No	No	No	No	Yes	No	No	No	No	No	No	No	No	No	1	2	0	0	1	0	1	0	0	1	0	1	0	1
71	Female	1	$30,000 to $50,000	Some post-secondary	Yes	No	No	No	No	Yes	No	No	No	No	No	No	No	No	No	2	2	1	0	0	1	0	1	1	0	1	0	1	0
71	Female	1	$30,000 to $50,000	Some post-secondary	Yes	No	No	No	No	Yes	No	No	No	No	No	No	No	No	No	3	2		1	0	0	0	0	0	0	0	0	0	0
71	Female	1	$30,000 to $50,000	Some post-secondary	Yes	No	No	No	No	Yes	No	No	No	No	No	No	No	No	No	1	3	0	0	0	0	0	0	0	1	0	0	0	0
71	Female	1	$30,000 to $50,000	Some post-secondary	Yes	No	No	No	No	Yes	No	No	No	No	No	No	No	No	No	2	3	1	1	0	1	1	0	0	0	0	1	1	0
71	Female	1	$30,000 to $50,000	Some post-secondary	Yes	No	No	No	No	Yes	No	No	No	No	No	No	No	No	No	3	3		0	0	0	0	0	0	0	0	0	0	0
71	Female	1	$30,000 to $50,000	Some post-secondary	Yes	No	No	No	No	Yes	No	No	No	No	No	No	No	No	No	1	4	0	0	0	1	0	0	0	0	1	0	0	0
71	Female	1	$30,000 to $50,000	Some post-secondary	Yes	No	No	No	No	Yes	No	No	No	No	No	No	No	No	No	2	4	1	0	0	0	0	1	0	1	0	0	1	0
71	Female	1	$30,000 to $50,000	Some post-secondary	Yes	No	No	No	No	Yes	No	No	No	No	No	No	No	No	No	3	4		1	0	0	0	0	0	0	0	0	0	0
71	Female	1	$30,000 to $50,000	Some post-secondary	Yes	No	No	No	No	Yes	No	No	No	No	No	No	No	No	No	1	5	1	0	0	0	1	0	1	0	0	0	0	0
71	Female	1	$30,000 to $50,000	Some post-secondary	Yes	No	No	No	No	Yes	No	No	No	No	No	No	No	No	No	2	5	0	0	1	0	0	0	0	1	0	1	1	0
71	Female	1	$30,000 to $50,000	Some post-secondary	Yes	No	No	No	No	Yes	No	No	No	No	No	No	No	No	No	3	5		1	0	0	0	0	0	0	0	0	0	0
71	Female	1	$30,000 to $50,000	Some post-secondary	Yes	No	No	No	No	Yes	No	No	No	No	No	No	No	No	No	1	6	0	0	0	0	0	0	0	1	0	0	1	0
71	Female	1	$30,000 to $50,000	Some post-secondary	Yes	No	No	No	No	Yes	No	No	No	No	No	No	No	No	No	2	6	1	0	1	0	0	1	1	0	1	0	0	1
71	Female	1	$30,000 to $50,000	Some post-secondary	Yes	No	No	No	No	Yes	No	No	No	No	No	No	No	No	No	3	6		1	0	0	0	0	0	0	0	0	0	0
71	Female	1	$30,000 to $50,000	Some post-secondary	Yes	No	No	No	No	Yes	No	No	No	No	No	No	No	No	No	1	7	1	1	0	1	1	0	1	0	0	0	0	1
71	Female	1	$30,000 to $50,000	Some post-secondary	Yes	No	No	No	No	Yes	No	No	No	No	No	No	No	No	No	2	7	0	0	1	0	0	1	0	0	0	1	0	0
71	Female	1	$30,000 to $50,000	Some post-secondary	Yes	No	No	No	No	Yes	No	No	No	No	No	No	No	No	No	3	7		0	0	0	0	0	0	0	0	0	0	0
71	Female	1	$30,000 to $50,000	Some post-secondary	Yes	No	No	No	No	Yes	No	No	No	No	No	No	No	No	No	1	8	1	0	1	0	1	0	0	0	1	0	0	1
71	Female	1	$30,000 to $50,000	Some post-secondary	Yes	No	No	No	No	Yes	No	No	No	No	No	No	No	No	No	2	8	0	0	0	0	0	0	1	0	0	1	0	0
71	Female	1	$30,000 to $50,000	Some post-secondary	Yes	No	No	No	No	Yes	No	No	No	No	No	No	No	No	No	3	8		1	0	0	0	0	0	0	0	0	0	0
71	Female	1	$30,000 to $50,000	Some post-secondary	Yes	No	No	No	No	Yes	No	No	No	No	No	No	No	No	No	1	9	0	0	0	0	0	1	0	0	1	0	1	0
71	Female	1	$30,000 to $50,000	Some post-secondary	Yes	No	No	No	No	Yes	No	No	No	No	No	No	No	No	No	2	9	1	1	0	1	1	0	1	0	0	1	0	1
71	Female	1	$30,000 to $50,000	Some post-secondary	Yes	No	No	No	No	Yes	No	No	No	No	No	No	No	No	No	3	9		0	0	0	0	0	0	0	0	0	0	0
72	Female	1	$50,000 to $80,000	Some post-secondary	No	No	No	Yes	No	Yes	No	No	No	No	No	No	No	No	No	1	1	0	0	0	0	0	0	0	0	0	0	0	0
72	Female	1	$50,000 to $80,000	Some post-secondary	No	No	No	Yes	No	Yes	No	No	No	No	No	No	No	No	No	2	1	1	0	0	1	0	1	0	1	1	0	0	1
72	Female	1	$50,000 to $80,000	Some post-secondary	No	No	No	Yes	No	Yes	No	No	No	No	No	No	No	No	No	3	1		1	0	0	0	0	0	0	0	0	0	0
72	Female	1	$50,000 to $80,000	Some post-secondary	No	No	No	Yes	No	Yes	No	No	No	No	No	No	No	No	No	1	2	0	0	0	1	1	0	0	0	1	0	0	0
72	Female	1	$50,000 to $80,000	Some post-secondary	No	No	No	Yes	No	Yes	No	No	No	No	No	No	No	No	No	2	2	1	0	1	0	0	1	1	0	0	1	1	0
72	Female	1	$50,000 to $80,000	Some post-secondary	No	No	No	Yes	No	Yes	No	No	No	No	No	No	No	No	No	3	2		1	0	0	0	0	0	0	0	0	0	0
72	Female	1	$50,000 to $80,000	Some post-secondary	No	No	No	Yes	No	Yes	No	No	No	No	No	No	No	No	No	1	3	1	0	1	0	0	1	1	0	0	0	1	0
72	Female	1	$50,000 to $80,000	Some post-secondary	No	No	No	Yes	No	Yes	No	No	No	No	No	No	No	No	No	2	3	0	0	0	1	1	0	0	0	0	1	0	0
72	Female	1	$50,000 to $80,000	Some post-secondary	No	No	No	Yes	No	Yes	No	No	No	No	No	No	No	No	No	3	3		1	0	0	0	0	0	0	0	0	0	0
72	Female	1	$50,000 to $80,000	Some post-secondary	No	No	No	Yes	No	Yes	No	No	No	No	No	No	No	No	No	1	4	0	0	0	1	0	0	0	1	0	1	0	1
72	Female	1	$50,000 to $80,000	Some post-secondary	No	No	No	Yes	No	Yes	No	No	No	No	No	No	No	No	No	2	4	1	0	1	0	1	0	1	0	0	0	0	0
72	Female	1	$50,000 to $80,000	Some post-secondary	No	No	No	Yes	No	Yes	No	No	No	No	No	No	No	No	No	3	4		1	0	0	0	0	0	0	0	0	0	0
72	Female	1	$50,000 to $80,000	Some post-secondary	No	No	No	Yes	No	Yes	No	No	No	No	No	No	No	No	No	1	5	1	0	0	1	1	0	1	0	0	0	0	1
72	Female	1	$50,000 to $80,000	Some post-secondary	No	No	No	Yes	No	Yes	No	No	No	No	No	No	No	No	No	2	5	0	0	0	0	0	0	0	0	1	0	1	0
72	Female	1	$50,000 to $80,000	Some post-secondary	No	No	No	Yes	No	Yes	No	No	No	No	No	No	No	No	No	3	5		1	0	0	0	0	0	0	0	0	0	0
72	Female	1	$50,000 to $80,000	Some post-secondary	No	No	No	Yes	No	Yes	No	No	No	No	No	No	No	No	No	1	6	0	0	0	0	0	1	0	1	1	0	0	0
72	Female	1	$50,000 to $80,000	Some post-secondary	No	No	No	Yes	No	Yes	No	No	No	No	No	No	No	No	No	2	6	1	0	1	0	0	0	0	0	0	1	1	0
72	Female	1	$50,000 to $80,000	Some post-secondary	No	No	No	Yes	No	Yes	No	No	No	No	No	No	No	No	No	3	6		1	0	0	0	0	0	0	0	0	0	0
72	Female	1	$50,000 to $80,000	Some post-secondary	No	No	No	Yes	No	Yes	No	No	No	No	No	No	No	No	No	1	7	0	0	1	0	0	0	0	1	1	0	1	0
72	Female	1	$50,000 to $80,000	Some post-secondary	No	No	No	Yes	No	Yes	No	No	No	No	No	No	No	No	No	2	7	1	0	0	0	0	1	1	0	0	1	0	1
72	Female	1	$50,000 to $80,000	Some post-secondary	No	No	No	Yes	No	Yes	No	No	No	No	No	No	No	No	No	3	7		1	0	0	0	0	0	0	0	0	0	0
72	Female	1	$50,000 to $80,000	Some post-secondary	No	No	No	Yes	No	Yes	No	No	No	No	No	No	No	No	No	1	8	0	0	1	0	1	0	1	0	1	0	1	0
72	Female	1	$50,000 to $80,000	Some post-secondary	No	No	No	Yes	No	Yes	No	No	No	No	No	No	No	No	No	2	8	1	0	0	0	0	1	0	1	0	0	0	0
72	Female	1	$50,000 to $80,000	Some post-secondary	No	No	No	Yes	No	Yes	No	No	No	No	No	No	No	No	No	3	8		1	0	0	0	0	0	0	0	0	0	0
72	Female	1	$50,000 to $80,000	Some post-secondary	No	No	No	Yes	No	Yes	No	No	No	No	No	No	No	No	No	1	9	0	0	0	0	0	0	0	1	0	1	0	1
72	Female	1	$50,000 to $80,000	Some post-secondary	No	No	No	Yes	No	Yes	No	No	No	No	No	No	No	No	No	2	9	1	0	0	1	1	0	0	0	0	0	0	0
72	Female	1	$50,000 to $80,000	Some post-secondary	No	No	No	Yes	No	Yes	No	No	No	No	No	No	No	No	No	3	9		1	0	0	0	0	0	0	0	0	0	0
73	Male	1	$30,000 to $50,000	Up to high schoool	Yes	No	No	No	No	Yes	No	No	No	No	No	No	No	No	No	1	1	1	1	0	1	0	1	0	0	1	0	0	1
73	Male	1	$30,000 to $50,000	Up to high schoool	Yes	No	No	No	No	Yes	No	No	No	No	No	No	No	No	No	2	1	0	0	1	0	1	0	1	0	0	1	1	0
73	Male	1	$30,000 to $50,000	Up to high schoool	Yes	No	No	No	No	Yes	No	No	No	No	No	No	No	No	No	3	1		0	0	0	0	0	0	0	0	0	0	0
73	Male	1	$30,000 to $50,000	Up to high schoool	Yes	No	No	No	No	Yes	No	No	No	No	No	No	No	No	No	1	2	0	0	1	0	1	0	0	1	0	0	0	0
73	Male	1	$30,000 to $50,000	Up to high schoool	Yes	No	No	No	No	Yes	No	No	No	No	No	No	No	No	No	2	2	1	1	0	0	0	1	1	0	0	1	0	1
73	Male	1	$30,000 to $50,000	Up to high schoool	Yes	No	No	No	No	Yes	No	No	No	No	No	No	No	No	No	3	2		0	0	0	0	0	0	0	0	0	0	0
73	Male	1	$30,000 to $50,000	Up to high schoool	Yes	No	No	No	No	Yes	No	No	No	No	No	No	No	No	No	1	3	1	0	0	0	1	0	0	1	0	0	1	0
73	Male	1	$30,000 to $50,000	Up to high schoool	Yes	No	No	No	No	Yes	No	No	No	No	No	No	No	No	No	2	3	0	0	1	0	0	0	1	0	1	0	0	0
73	Male	1	$30,000 to $50,000	Up to high schoool	Yes	No	No	No	No	Yes	No	No	No	No	No	No	No	No	No	3	3		1	0	0	0	0	0	0	0	0	0	0
73	Male	1	$30,000 to $50,000	Up to high schoool	Yes	No	No	No	No	Yes	No	No	No	No	No	No	No	No	No	1	4	1	0	0	0	0	0	0	1	1	0	0	1
73	Male	1	$30,000 to $50,000	Up to high schoool	Yes	No	No	No	No	Yes	No	No	No	No	No	No	No	No	No	2	4	0	0	0	1	0	1	0	0	0	0	1	0
73	Male	1	$30,000 to $50,000	Up to high schoool	Yes	No	No	No	No	Yes	No	No	No	No	No	No	No	No	No	3	4		1	0	0	0	0	0	0	0	0	0	0
73	Male	1	$30,000 to $50,000	Up to high schoool	Yes	No	No	No	No	Yes	No	No	No	No	No	No	No	No	No	1	5	1	1	0	1	1	0	0	1	0	1	1	0
73	Male	1	$30,000 to $50,000	Up to high schoool	Yes	No	No	No	No	Yes	No	No	No	No	No	No	No	No	No	2	5	0	0	1	0	0	0	0	0	0	0	0	1
73	Male	1	$30,000 to $50,000	Up to high schoool	Yes	No	No	No	No	Yes	No	No	No	No	No	No	No	No	No	3	5		0	0	0	0	0	0	0	0	0	0	0
73	Male	1	$30,000 to $50,000	Up to high schoool	Yes	No	No	No	No	Yes	No	No	No	No	No	No	No	No	No	1	6	1	1	0	0	1	0	1	0	1	0	0	1
73	Male	1	$30,000 to $50,000	Up to high schoool	Yes	No	No	No	No	Yes	No	No	No	No	No	No	No	No	No	2	6	0	0	0	1	0	0	0	0	0	1	0	0
73	Male	1	$30,000 to $50,000	Up to high schoool	Yes	No	No	No	No	Yes	No	No	No	No	No	No	No	No	No	3	6		0	0	0	0	0	0	0	0	0	0	0
73	Male	1	$30,000 to $50,000	Up to high schoool	Yes	No	No	No	No	Yes	No	No	No	No	No	No	No	No	No	1	7	1	1	0	1	0	1	0	0	0	0	0	1
73	Male	1	$30,000 to $50,000	Up to high schoool	Yes	No	No	No	No	Yes	No	No	No	No	No	No	No	No	No	2	7	0	0	1	0	1	0	0	1	0	1	0	0
73	Male	1	$30,000 to $50,000	Up to high schoool	Yes	No	No	No	No	Yes	No	No	No	No	No	No	No	No	No	3	7		0	0	0	0	0	0	0	0	0	0	0
73	Male	1	$30,000 to $50,000	Up to high schoool	Yes	No	No	No	No	Yes	No	No	No	No	No	No	No	No	No	1	8	0	0	1	0	0	1	0	1	0	0	0	0
73	Male	1	$30,000 to $50,000	Up to high schoool	Yes	No	No	No	No	Yes	No	No	No	No	No	No	No	No	No	2	8	1	0	0	0	0	0	1	0	1	0	1	0
73	Male	1	$30,000 to $50,000	Up to high schoool	Yes	No	No	No	No	Yes	No	No	No	No	No	No	No	No	No	3	8		1	0	0	0	0	0	0	0	0	0	0
73	Male	1	$30,000 to $50,000	Up to high schoool	Yes	No	No	No	No	Yes	No	No	No	No	No	No	No	No	No	1	9	1	1	0	1	0	0	1	0	0	1	0	0
73	Male	1	$30,000 to $50,000	Up to high schoool	Yes	No	No	No	No	Yes	No	No	No	No	No	No	No	No	No	2	9	0	0	1	0	0	1	0	0	1	0	1	0
73	Male	1	$30,000 to $50,000	Up to high schoool	Yes	No	No	No	No	Yes	No	No	No	No	No	No	No	No	No	3	9		0	0	0	0	0	0	0	0	0	0	0
74	Female	1	$15,000 to $30,000	Some post-secondary	No	Yes	No	No	No	Yes	No	No	No	No	No	No	No	No	No	1	1	1	1	1	0	0	1	0	1	0	0	0	1
74	Female	1	$15,000 to $30,000	Some post-secondary	No	Yes	No	No	No	Yes	No	No	No	No	No	No	No	No	No	2	1	0	0	0	0	1	0	0	0	1	0	1	0
74	Female	1	$15,000 to $30,000	Some post-secondary	No	Yes	No	No	No	Yes	No	No	No	No	No	No	No	No	No	3	1		0	0	0	0	0	0	0	0	0	0	0
74	Female	1	$15,000 to $30,000	Some post-secondary	No	Yes	No	No	No	Yes	No	No	No	No	No	No	No	No	No	1	2	0	0	0	0	1	0	0	1	1	0	0	0
74	Female	1	$15,000 to $30,000	Some post-secondary	No	Yes	No	No	No	Yes	No	No	No	No	No	No	No	No	No	2	2	1	1	0	1	0	0	0	0	0	1	0	1
74	Female	1	$15,000 to $30,000	Some post-secondary	No	Yes	No	No	No	Yes	No	No	No	No	No	No	No	No	No	3	2		0	0	0	0	0	0	0	0	0	0	0
74	Female	1	$15,000 to $30,000	Some post-secondary	No	Yes	No	No	No	Yes	No	No	No	No	No	No	No	No	No	1	3	0	0	0	1	0	1	0	1	0	1	1	0
74	Female	1	$15,000 to $30,000	Some post-secondary	No	Yes	No	No	No	Yes	No	No	No	No	No	No	No	No	No	2	3	1	1	1	0	0	0	1	0	1	0	0	1
74	Female	1	$15,000 to $30,000	Some post-secondary	No	Yes	No	No	No	Yes	No	No	No	No	No	No	No	No	No	3	3		0	0	0	0	0	0	0	0	0	0	0
74	Female	1	$15,000 to $30,000	Some post-secondary	No	Yes	No	No	No	Yes	No	No	No	No	No	No	No	No	No	1	4	1	1	0	1	0	0	0	1	0	0	0	1
74	Female	1	$15,000 to $30,000	Some post-secondary	No	Yes	No	No	No	Yes	No	No	No	No	No	No	No	No	No	2	4	0	0	0	0	0	1	0	0	0	1	0	0
74	Female	1	$15,000 to $30,000	Some post-secondary	No	Yes	No	No	No	Yes	No	No	No	No	No	No	No	No	No	3	4		0	0	0	0	0	0	0	0	0	0	0
74	Female	1	$15,000 to $30,000	Some post-secondary	No	Yes	No	No	No	Yes	No	No	No	No	No	No	No	No	No	1	5	1	1	0	0	1	0	0	1	1	0	0	1
74	Female	1	$15,000 to $30,000	Some post-secondary	No	Yes	No	No	No	Yes	No	No	No	No	No	No	No	No	No	2	5	0	0	1	0	0	1	1	0	0	0	0	0
74	Female	1	$15,000 to $30,000	Some post-secondary	No	Yes	No	No	No	Yes	No	No	No	No	No	No	No	No	No	3	5		0	0	0	0	0	0	0	0	0	0	0
74	Female	1	$15,000 to $30,000	Some post-secondary	No	Yes	No	No	No	Yes	No	No	No	No	No	No	No	No	No	1	6	0	0	1	0	1	0	0	0	0	0	0	1
74	Female	1	$15,000 to $30,000	Some post-secondary	No	Yes	No	No	No	Yes	No	No	No	No	No	No	No	No	No	2	6	1	1	0	1	0	1	1	0	1	0	1	0
74	Female	1	$15,000 to $30,000	Some post-secondary	No	Yes	No	No	No	Yes	No	No	No	No	No	No	No	No	No	3	6		0	0	0	0	0	0	0	0	0	0	0
74	Female	1	$15,000 to $30,000	Some post-secondary	No	Yes	No	No	No	Yes	No	No	No	No	No	No	No	No	No	1	7	0	0	0	1	0	0	1	0	0	0	1	0
74	Female	1	$15,000 to $30,000	Some post-secondary	No	Yes	No	No	No	Yes	No	No	No	No	No	No	No	No	No	2	7	1	1	1	0	0	1	0	0	0	1	0	1
74	Female	1	$15,000 to $30,000	Some post-secondary	No	Yes	No	No	No	Yes	No	No	No	No	No	No	No	No	No	3	7		0	0	0	0	0	0	0	0	0	0	0
74	Female	1	$15,000 to $30,000	Some post-secondary	No	Yes	No	No	No	Yes	No	No	No	No	No	No	No	No	No	1	8	0	0	0	0	1	0	1	0	0	1	0	0
74	Female	1	$15,000 to $30,000	Some post-secondary	No	Yes	No	No	No	Yes	No	No	No	No	No	No	No	No	No	2	8	1	1	0	1	0	0	0	1	0	0	1	0
74	Female	1	$15,000 to $30,000	Some post-secondary	No	Yes	No	No	No	Yes	No	No	No	No	No	No	No	No	No	3	8		0	0	0	0	0	0	0	0	0	0	0
74	Female	1	$15,000 to $30,000	Some post-secondary	No	Yes	No	No	No	Yes	No	No	No	No	No	No	No	No	No	1	9	0	0	1	0	0	0	1	0	1	0	0	0
74	Female	1	$15,000 to $30,000	Some post-secondary	No	Yes	No	No	No	Yes	No	No	No	No	No	No	No	No	No	2	9	1	1	0	0	1	0	0	0	0	1	1	0
74	Female	1	$15,000 to $30,000	Some post-secondary	No	Yes	No	No	No	Yes	No	No	No	No	No	No	No	No	No	3	9		0	0	0	0	0	0	0	0	0	0	0
75	Female	2	$30,000 to $50,000	Up to high schoool	No	Yes	No	No	No	Yes	No	No	No	No	No	No	No	No	No	1	1	1	1	0	1	0	1	0	1	1	0	0	0
[truncated: 5,777 more rows]
